# Supplementary material for: Within-species floral evolution reveals convergence in adaptive walks during incipient pollinator shift
Source: Nat Commun. 2025 Mar 19;16:2721. doi: 10.1038/s41467-025-57639-3 (PMC11923230; doi:10.1038/s41467-025-57639-3)
Supplement: Supplementary file 3 — Supplementary Data 1 [file 41467_2025_57639_MOESM3_ESM.xlsx]

## Sheet: Sheet6
	Chromosome 1		Chromosome 2		Chromosome 3		Chromosome 4		Chromosome 5		Chromosome 6		Chromosome 7		Chromosome 8
	MvY	McY	MvY	McY	MvY	McY	MvY	McY	MvY	McY	MvY	McY	MvY	McY	MvY	McY
Number of values	916	919	1127	1069	971	996	1023	993	1154	1033	1266	1230	989	918	1115	1014
Minimum	0	0	0	0	0	0	0	0	0	0	0	0	12	0	0	0
25% Percentile	182	57	162	79.5	187	90	124	48	178.8	129	201	64	167	133	89	63
Median	293.5	166	256	199	253	140.5	181	119	237	197	324	176	256	206	176	149.5
75% Percentile	468	310	418	337	407	292.8	380	294.5	320.3	284	472	340	425.5	353.3	386	309
Maximum	1414	828	1151	1014	1406	923	1482	824	1517	1045	1754	958	1091	1358	1104	1048
Mean	347.4	205.3	309.4	226.1	312.1	202.8	271.2	184.1	278.5	218.9	351.6	220	313.5	253.6	259.1	201.3
Std. Deviation	218.5	165.4	191.7	167.3	185.5	153.6	205.4	165.5	165.4	129.4	192.1	175.4	186.4	160.5	218.3	168.4
Std. Error	7.218	5.456	5.711	5.118	5.952	4.868	6.421	5.252	4.87	4.025	5.398	5.001	5.928	5.298	6.537	5.287
Lower 95% CI of mean	333.2	194.5	298.1	216.1	300.4	193.2	258.6	173.8	269	211	341	210.2	301.9	243.2	246.3	190.9
Upper 95% CI of mean	361.5	216	320.6	236.2	323.7	212.3	283.8	194.4	288.1	226.8	362.1	229.8	325.1	264	271.9	211.7
KS normality test
KS distance	0.1018	0.123	0.11	0.09458	0.1474	0.1586	0.1784	0.1663	0.1626	0.08566	0.07272	0.1269	0.1257	0.1177	0.1513	0.1423
P value	< 0.0001	< 0.0001	< 0.0001	< 0.0001	< 0.0001	< 0.0001	< 0.0001	< 0.0001	< 0.0001	< 0.0001	< 0.0001	< 0.0001	< 0.0001	< 0.0001	< 0.0001	< 0.0001
Passed normality test (alpha=0.05)?	No	No	No	No	No	No	No	No	No	No	No	No	No	No	No	No
P value summary	****	****	****	****	****	****	****	****	****	****	****	****	****	****	****	****
D'Agostino & Pearson omnibus normality test
K2	163.1	101.1	146.8	111.9	212.2	205.8	281.6	127.8	448	251.5	257.1	112.1	144.4	212.7	196.8	193.5
P value	< 0.0001	< 0.0001	< 0.0001	< 0.0001	< 0.0001	< 0.0001	< 0.0001	< 0.0001	< 0.0001	< 0.0001	< 0.0001	< 0.0001	< 0.0001	< 0.0001	< 0.0001	< 0.0001
Passed normality test (alpha=0.05)?	No	No	No	No	No	No	No	No	No	No	No	No	No	No	No	No
P value summary	****	****	****	****	****	****	****	****	****	****	****	****	****	****	****	****
Shapiro-Wilk normality test
W	0.9187	0.9026	0.9253	0.9289	0.9043	0.8815	0.839	0.8664	0.8545	0.9298	0.9435	0.9109	0.9138	0.9229	0.8624	0.8767
P value	< 0.0001	< 0.0001	< 0.0001	< 0.0001	< 0.0001	< 0.0001	< 0.0001	< 0.0001	< 0.0001	< 0.0001	< 0.0001	< 0.0001	< 0.0001	< 0.0001	< 0.0001	< 0.0001
Passed normality test (alpha=0.05)?	No	No	No	No	No	No	No	No	No	No	No	No	No	No	No	No
P value summary	****	****	****	****	****	****	****	****	****	****	****	****	****	****	****	****
One sample t test
Theoretical mean	0	0	0	0	0	0	0	0	0	0	0	0	0	0	0	0
Actual mean	347.4	205.3	309.4	226.1	312.1	202.8	271.2	184.1	278.5	218.9	351.6	220	313.5	253.6	259.1	201.3
Discrepancy	-347.4	-205.3	-309.4	-226.1	-312.1	-202.8	-271.2	-184.1	-278.5	-218.9	-351.6	-220	-313.5	-253.6	-259.1	-201.3
95% CI of discrepancy	333.2 to 361.5	194.6 to 215.9	298.2 to 320.5	216.1 to 236.2	300.4 to 323.7	193.2 to 212.3	258.6 to 283.8	173.8 to 194.4	269.0 to 288.1	211.0 to 226.7	341.0 to 362.1	210.2 to 229.8	301.9 to 325.1	243.2 to 264.0	246.3 to 271.9	190.9 to 211.6
t, df	t=48.12 df=915	t=37.62 df=918	t=54.16 df=1126	t=44.19 df=1068	t=52.43 df=970	t=41.66 df=995	t=42.24 df=1022	t=35.05 df=992	t=57.19 df=1153	t=54.38 df=1032	t=65.12 df=1265	t=43.99 df=1229	t=52.88 df=988	t=47.87 df=917	t=39.64 df=1114	t=38.07 df=1013
P value (two tailed)	< 0.0001	< 0.0001	< 0.0001	< 0.0001	< 0.0001	< 0.0001	< 0.0001	< 0.0001	< 0.0001	< 0.0001	< 0.0001	< 0.0001	< 0.0001	< 0.0001	< 0.0001	< 0.0001
Significant (alpha=0.05)?	Yes	Yes	Yes	Yes	Yes	Yes	Yes	Yes	Yes	Yes	Yes	Yes	Yes	Yes	Yes	Yes
Wilcoxon Signed Rank Test
Theoretical median	0	0	0	0	0	0	0	0	0	0	0	0	0	0	0	0
Actual median	293.5	166	256	199	253	140.5	181	119	237	197	324	176	256	206	176	149.5
Discrepancy	-293.5	-166	-256	-199	-253	-140.5	-181	-119	-237	-197	-324	-176	-256	-206	-176	-149.5
Sum of signed ranks (W)	419070	420903	634501	570846	470935	493521	522753	487578	661825	529935	799480	755835	489555	413595	609960	510555
Sum of positive ranks	419070	420903	634501	570846	470935	493521	522753	487578	661825	529935	799480	755835	489555	413595	609960	510555
Sum of negative ranks	0	0	0	0	0	0	0	0	0	0	0	0	0	0	0	0
P value (two tailed)	< 0.0001	< 0.0001	< 0.0001	< 0.0001	< 0.0001	< 0.0001	< 0.0001	< 0.0001	< 0.0001	< 0.0001	< 0.0001	< 0.0001	< 0.0001	< 0.0001	< 0.0001	< 0.0001
Exact or estimate?	Gaussian Approximation	Gaussian Approximation	Gaussian Approximation	Gaussian Approximation	Gaussian Approximation	Gaussian Approximation	Gaussian Approximation	Gaussian Approximation	Gaussian Approximation	Gaussian Approximation	Gaussian Approximation	Gaussian Approximation	Gaussian Approximation	Gaussian Approximation	Gaussian Approximation	Gaussian Approximation
Significant (alpha=0.05)?	Yes	Yes	Yes	Yes	Yes	Yes	Yes	Yes	Yes	Yes	Yes	Yes	Yes	Yes	Yes	Yes
Sum	318186	188628	348643	241742	303003	201960	277432	182826	321425	226080	445072	270578	310053	232801	288917	204099
