# Supplementary material for: Within-species floral evolution reveals convergence in adaptive walks during incipient pollinator shift
Source: Nat Commun. 2025 Mar 19;16:2721. doi: 10.1038/s41467-025-57639-3 (PMC11923230; doi:10.1038/s41467-025-57639-3)
Supplement: Supplementary file 4 — Supplementary Data 2 [file 41467_2025_57639_MOESM4_ESM.txt]

Species	Line ID	ITS #	Fasta Sequence
M. cardinalis	McY	1	"CGAAGCCTGCAAAGCAGACCGCGAATCCGTGTTTAAAAACTCGGGGACGGTTGCGTCGGG
GCGAAAGCCCATGCGCTGCCGTCCCTCCCCCGCCAATGCGCACGAAACTGCGTCTTGTGC
GGGCTAACGTACCCCGGCGCGGAACGCGCCAAGGAAAACTCAACGAAGCGTCTGCCCCCT
GTTGCCTCGTTCGCGAAGTGCGCGGGGGCGCCGGACGTGTCTTGAATGTCTAAACGACTC
TCGGCAACGGATATATCGGCTCTCGCATCGACGAAGAACGTAGCGAAATGCGATACTTGG
TGTGAATTGTAGAATCCCATGAACCATCGAGTCTTTGAACGCAAGTTGCGCCTGAAGCCA
TTAGGCCGAGGGCACGTCTGCCTGGGCGTCACGCATTGCGTCGCCCCCTTCTCCCTCGCT
TGAGGCCGGATGGGGTGCGGATATTGGTCTCCCGTGCGCTCTGCGCGTGCGGCTGGCCCA
AATGAGATCCCTCGGCGACGCATGTCACGAGCAGTGGTGGTGGAATTCTCGACTCGCCTG
CTGTGATGCTTGATGGCGTCGTCCGCTCGGGCATCACGAATGACCCAACGGTGCTCCATG
GCACCTTCGATT"
M. cardinalis	McY	2	"AATCGAAGGTGCCATGGAGCACCGTTGGGTCATTCGTGATGGCCGAGCGGACGACGCCAT
CAAACATCACAGCAGGCGAGTCGAGAATTCCACAACCACTGCTCGTGACATGCATCGCCG
AGGGATCTCATTTGGGCCAGCCGCACGCGCAGAGTGCACGGGAGACCAATATCCGCACCC
CATCCGGCCTCAAGCGAGGGAGAAGGGGGCGACGCAATGCGTGACCCCCAGGCAGACGTG
CCCTCGGCCTAATGGCTTCGGGCGCAACTTGTGTTCAAAGACTCGATGGTTCACGGGATT
CTGCAATTCACACCAAGTATCGCATTTCACTACGTTCTTCATCGATGCGAGATCCGAGAT
ATCCATTGCCGAGAGTCGTTTAGACATTTAAGACACGTCCGGCGCCCCCACGCACTTCGC
GAACGAGGCAACAAGGGGCAGACGCTTCGTTGAGTTTTCCTTGGCGCGTTCCGCGCCGGC
TTACGTTAGCCCGCACAAGACGCAGTTTCGTGCGCATTGGCGGGGGAGGGACGACAGCGC
ATGGGCCCCGACGCAACCGTCCCCGAGTTTTTAAACACGGATTCGCGGTCTGCTTTGCAG
GCTTCG"
M. cardinalis	McY	3	"AATCGAAGGTGCCATGGAGCACCGTTGGGTCCTTCGTGATGCCCAAGCGGACGACGCCAT
CAAGCATCACAGCAGGCGAGTCGAGAATTCCACCACCACTGCTCGTGACATGCGTCGCCG
AGGGATCTCATTTGGGCCAGCCGCACGCGCAGAGCGCACGGGAGACCAATATCCGCACCC
CATCCGGCCTCAAGCGAGGGAGAAGGGGGCGACGCAATGCGTGATGCCCAGGCAGACGTG
CCCTCGGCCTAATGGCTTCGGGCGCAACTTGTGTTCAAAGACTCGATGGTTCACGGGATT
CTGCAATTCACACCAAGTATCGCATTTCGCTACGTTCTTCATCGATGCGAGAGCCGAGAT
ATCCGTTGCCGAGAGTCGTTTAGACATTCAAGACACGTCCGGTGCCCCCGCGCACTTCGC
GAATGAGGCAACAGGGGGCAGACGCTTCGTTGAGTTTTCCTTGGCGCGTTCCGCGCCGGG
GTACGTTAGCCCGCACAAAATGCAGTTTCGTGCGCATTGGTGGGGGAGGGAAGGCAGCGC
ATGGGCTTTCGCCCCGACGCAACCGTCCCCGAGTTTTTAAACACGGATTTGCGGTCTGCT
TTGCAGGCTTCG"
M. cardinalis	McR	1	"CGAAGCCTGCAAAGCAGACCGCGAATCCGTGTTTAAAAACTCGGGGACGGTTGCGTCGGG
GCGAAAGCCCATGCGCTGCCGTCCCTCCCCCGCCAATGCGCACGAAACTGCGTCTTGTGC
GGGCTAACGTACCCCGGCGCGGAACGCGCCAAGGAAAACTCAACGAAGCGTCTGCCCCCT
GTTGCCTCGTTCGCGAAGTGCGCGGGGGCGCCGGACGTGTCTTGAATGTCTAAACGACTC
TCGGCAACGGATATATCGGCTCTCGCATCGACGAAGAACGTAGCGAAATGCGATACTTGG
TGTGAATTGTAGAATCCCATGAACCATCGAGTCTTTGAACGCAAGTTGCGCCCGAAGCCA
TTAGGCCGAGGGCACGTCTGCCTGGGCGTCACGCATTGCGTCGCCCCCTTCTCCCTCGCT
TGAGGCCGGATGGGGTGCGGATATTGGTCTCCCGTGCGCTCTGCGCGTGCGGCTGGCCCA
AATGAGATCCCTCGGCGACGCATGTCACGAGCAGTGGTGGTGGAATTCTCGACTCGCCTG
CTGTGATGCTTGATGGCGTCGTCCGCTCGGGCATCACGAATGACCCAACGGTGCTCCATG
GCACCTTCGATT"
M. cardinalis	McR	2	"AATCGAAGGTGCCATGGAGCACCGTTGGGTCATTCGTGATGGCCGAGCGGACGACGCCAT
CAAACATCACAGCAGGCGAGTCGAGAATTCCACAACCACTGCTCGTGACATACGTCGCCG
AGGGATCTCATTTGGGCCAGCCGCACGCGCAGAGTGCACGGGAGACCAATATCCGCACCC
CATCCGGCCTCAAGCGAGGGAGAAGGGGGCGACGCAATGCGTGACCCCCAGGCAGACGTG
CCCTCGGCCTAATGGCTTCGGGCGCAACTTGCGTTCAAAGACTCGATGGTTCACGGGATT
CTGCAATTCACACCAAGTATCGCATTTCACTACGTTCTTCATCGATGCGAGATCCGAGAT
ATCCATTGCCGAGAGTCGTTTAGACATTTAAGACACGTCCGGCGCCCCCACGCACTTCGC
GAACGAGGCAACAAGGGGCAGACGCTTCGTTGAGTTTTCCTTGGCGCGTTCCGCGCCGGC
TTACGTTAGCCCGCACAAGACGCAGTTTCGTGCACATTGGCGGGGGAGGGACGACAGCGC
ATGGGCCCCGACGCAACCGTCCCCGAGTTTTTAAACACGGATTCGCGGTCTGCTTTGCAG
GCTTCG"
M. cardinalis	McR	3	"AATCGAAGGTGCCATGGAGCACCGTTGGGTCCTTCGTGATGCCCAAGCGGACGACGCCAT
CAAGCATCACAGCAGGCGAGTCGAGAATTCCACCACCACTGCTCGTGACATGCGTCGCCG
AGGGATCTCATTTGGGCCAGCCGCACGCGCAGAGCGCACGGGAGACCAATATCCGCACCC
CATCCGGCCTCAAGCGAGGGAGAAGGGGGCGACGCAATGCGTGATGCCCAGGCAGACGTG
CCCTCGGCCTAATGGCTTCGGGCGCAACTTGTGTTCAAAGACTCGATGGTTCACGGGATT
CTGCAATTCACACCAAGTATCGCATTTCGCTACGTTCTTCATCGATGCGAGAGCCGAGAT
ATCCGTTGCCGAGAGTCGTTTAGACATTCAAGACACGTCCGGTGCCCCCGCGCACTTCGC
GAATGAGGCAACAGGGGGCAGACGCTTCGTTGAGTTTTCCTTGGCGCGTTCCGCGCCGGG
GTACGTTAGCCCGCACAAAATGCAGTTTCGTGCGCATTGGTGGGGGAGGGAAGGCAGCGC
ATGGGCTTTCGCCCCGACGCAACCGTCCCCGAGTTTTTAAACACGGATTTGTGGTCTGCT
TTGCAGGCTTCG"
M. verbenaceus	MvY	1	"AAGCCTGCAAAGCAGACCGCGAATCCGTGTTTAAAAAACTCGGGGACGCTTGCGTCGGGG
CGAAAGCCCATGCGCTGCCGTCCCTCCCCTGCCAATGCGCACGAAACTGCGTCTTGTGCG
GGCTAACGTACCCCGGCGCGGAACGCGCCAAGGAAAACTCAACGAAGCGTCTGCCCCCTG
TTGCCTCGTCCGCGAAGTGCGCGGGGGCGCCGGACGTGTCTTGAATGTCTAAACGACTCT
CGGCAACGGATATCTCGGCTCTCGCATCGATGAAGAACGTAGCGAAATGCGATACTTGGT
GTGAATTACAGAATCCCGTGAACCATCGAATCTTTGAACGCAAGTTGCGCCCGAAGCCAT
TAGGCCGAGGGCACGTCTGCCTGGGCGTCACGCATTGCGTCGCCCCCTTCTCCCTCGCTT
GAGGCCGGATGGGGTGCAGATATTGGTCTCCCGTGCGCTCTGCGCGTGCGGCTAGCCCAA
ATGAGATCCCTCGGCGACGCATGTCACGAGCAATGGTGGTGGAATTCTCGACTCGCCTGC
TGTGATGCTTGATGGTGTCGTCCGCTCGGGTACCACGAATGACCCAACGGTGCTCCATGG
CACCTTCGATT"
M. verbenaceus	MvY	2	"AATCAAAGGTGCCATGGAGCATCGTTGGGTCATTCGTGGTGCCCGAGCGGACGACGCCAT
CAAGCATCACAGCAGGCGAGTCGAGAATTCCACCACCACTGCTCGTGACATACGTCGCCG
AGGGATCTCATTTGGGCCAGCCGCACGCGCAGAGCGCACGAGAGACCAATATCATCCGGC
CTCAAGCGAGGGAGAAGGGGGCGATGCAATGCGTGACGCCTAGGCAGACGTGCCCTCAGC
CTAATGGCTTCGGGCGCAACTTGCGTTCAAAGATTCGATGGTTCACGGGATTCTGCAATT
CACACCAAGTATCGCATTTCGCTACGTTCTTCATCGATGCGAGAGCCGAGATATCCGTTG
CCGAGAGTCGTTTAGACATTCAAGACACGTCCGGCGCCCCCGCGCACTTCGCGGATGAGG
CAACAGGGGGGCAGACGCTTCGTTGAGTTTTCCTTGGCGCGTTCCGCGCCGGGGTACGTT
AGCCCGCACAAGACGCAGTTTCGTGCGCATTGGCGGGGGAGGGATGGCAGCGCATGGGCT
TTCGCCCCGATGCAACCGTCCCCGAGTTTTTAAACACGGATTCACGGTCTGCTTTGCAGG
CTT"
M. verbenaceus	MvY	3	"AATCGAAGGTGCCATGGAGCACCGTTGGGTCATTCTTGATGCCCGAGCGGACGACGCCAT
CAAGCATCACAGCAGGCGAGTCGAGAATTCCACCACCACTACTCGTGACATGCATCGCCG
AGGGATCTCATTTGGGCCAGCTGCAAGCGCAGAGCGCACGGGAGACCAATATCCGCACCC
CATCCGTCCTCAAGCGAGGGAGAAGGGGGGCGACGCAATGCATGACACCCAGGCAGACGT
ACCCTCAGCCTAATGGCTTCGAGCGCAACTTGTGTTCAAAGACTCGATGGTTCACGGGAT
TCTGCAATTCACACCAAGTATCGCATTTTGCTATGTTCTTCATCATTGCCGAGAGTCGTT
TAGACATTCAAGACACGTCCGGTGCCCCCGCGCACTTCACGAACGAGGCAACAGGGGGCA
GACGCTTCGTTGAGTTTTCCTTGGCGCGTTCCGCGCCGGGGTACGTTAGCCCGCACCAGA
CGCAGTTTCGTGCGCATTGGCGGGGGAGGGATGGCAGCGCATGGGCTTTCACGCCGACGC
AACCATCTTCTAGTTTTTAAACACAAATTCGCCGTCTACTTTGCAAGCTT"
M. verbenaceus	MvR	1	"AAGCCTGCAAAGCAGACCGCGAATCCGTGTTTAAAAAACTCGGGGACGCTTGCGTCGGGG
CGAAAGCCCATGCGCTGCCGTCCCTCCCCTGCCAATGCGCACGAAACTGCGTCTTGTGCG
GGCTAACGTACCCCGGCGCGGAACGCGCCAAGGAAAACTCAACGAAGCGTCTGCCCCCTG
TTGCCTCGTCCGCGAAGTGCGCGGGGGCGCCGGACGTGTCTTGAATGTCTAAACGACTCT
CGGCAACGGATATCTCGGCTCTCGCATCGATGAAGAACGTAGCGAAATGCGATACTTGGT
GTGAATTACAGAATCCCGTGAACCATCGAATCTTTGAACGCAAGTTGCGCCCGAAGCCAT
TAGGCCGAGGGCACGTCTGCCTGGGCGTCACGCATTGCGTCGCCCCCTTCTCCCTCGCTT
GAGGCCGGATGGGGTGCAGATATTGGTCTCCCGTGCGCTCTGCGCGTGCGGCTGGCCCAA
ATGAGATCCCTCGGCGACGCATGTCACGAGCAATGGTGGTGGAATTCTCGACTCGCCTGC
TGTGATGCTTGATGGTGTCGTCCGCTCGGGTACCACGAATGACCCAACGGTGCTCCATGG
CACCTTCGATT"
M. verbenaceus	MvR	2	"AATCAAAGGTGCCATGGAGCATCGTTGGGTCATTCGTGGTGCCCGAGCGGACGACGCCAT
CAAGCATCAAAGCAGGCGAGTCGAGAATTCCACCACCACTGCTCGTGACATACGTCGCCG
AGGGATCTCATTTGGGCCAGCCGCACGCGCAGAGCGCACGAGAGACCAATATCATCCGAC
CTCAAGCGAGGGAGAAGGGGGCGACGCAATGCGTGATGCCTAGGCAGACGTGCCCTCAGC
CTAATGGCTTCGGGCGCAACTTGCGTTCAAAGATTCGATGGTTCACGGGATTCTGCAATT
CACACCAAGTATCGCATTTCGCTACGTTCTTCATCGATGCGAGAGCCGAGATATCCGTTG
CCGAGAGTCGTTTAGACATTCAAGACACGTCCGGCGCCCCCGCGCACTTCGCGGATGAGG
CAACAGGGGGGCAGACGCTTCGTTGAGTTTTCCTTGGCGCGTTCCGCGCCGGGGTACGTT
AGCCCGCACAAGACGCAGTTTCGTGCGCATTGGCGGGGGAGGGATGGCAGCGCATGGGCT
TTCGCCCCGACGCAACCGTCCCCGAGTTTTTAAACACGGATTCACGGTCTGCTTTGCAGG
CTT"
M. verbenaceus	MvR	3	"AATCGAAGGTGCCATGGAGCACCGTTGGGTCATTCTTGATGCCCGAGCAGACGACGCCAT
CAAGCATCACAGCAGGCGAGTCGAGAATTCCACCACCACTACTCGTGACATGCATCGCCG
AGGGATCTCATTTGGGCCAGCTGCAAGCGCAGAGCGCACGGGAGACCAATATCCGCACCC
CATCCGTCCTCAAGCGAGGGAGAAGGGGGGCGACGCAATGCATGACACCCAGGCAGACGT
ACCCTCAGCCTAATGGCTTCGAGCGCAACTTGTGTTCAAAGACTCGATGGTTCACGGGAT
TCTGCAATTCACACCAAGTATCGCATTTCGCTATGTTCTTCATCATTGCCGAGAGTCGTT
TAGACATTCAAGACACATCCGGTGCCCCCGCGCACTTCACGAACGAGGCAACAGGGGGCA
GACGCTTCGTTGAGTTTTCCTTGGCGCGTTCCGCGCCGGGGTACGTTAGCCCGCACCAGA
CGCAGTTTCGTGCGCATTGGCGGGGGAGGGATGGCAGCGCATGGGCTTTCACACTCACGC
AACCATCTTCTAGTTTTTAAACACAAATTCGCCGTCTACTTTGCAAGCTT"
M. guttatus	Mg	1	"AATCGAAGGCGCCGATGTGGCGCCGTTGGGTCGTTGGTGATGCCCGAGCGGACGATGCCG
TCAAGCACCGCAGCAAGCGAGTCGATAATTCAACCACCACTGCTCGTGACGTGCATCGCC
GAGGGATCTCATTTGGGCCAGCCGCGCGCGCGAGCGCACGGGAGACCAATATCCGCCCCC
CGATCCCGCCCCGACGGAGCGAGAGGGGGGGGCGACGCAATGCGTGACGCCCAGGCAGAC
GTGCCCTCGGCCTAGTGGCTTCGGGCGCAACTTGCGTTCAAAGACTCGATGGTTCACGGG
ATTCTGCAATTCACACCAAGTATCGCATTTCGCTACGTTCTTCATCGATGCGAGAGCCGA
GATATCCGTTGCCGAGAGTCGTTTTGACATTCAAGACACGTCTCGCTCCCCCGCGCACAT
CGCGAACGAGGCAACGGGGGGGCGGACGCTTCGTTGAGTTTTCCTTGGCGCATTCCGCGC
CGGGGTACGTTAGTCCGCACGAGGCGCAGTTTCGTGCGCATCGGCGGGTTGGGTCGGCGG
CGCGGGGTCTTTCGGCCCCGCGCCGCCTCCCCGGAGTATTTAATCACGAATTCGCGGTCT
GCTTTGCAGGTTT"
M. guttatus	Mg	2	"AATCGAAGGCGCCGATGTGGCGCCGTTGGGTCGTTGGTGATGCCCGAGCGGACGATGCCG
TCAAGCACCGCAGCAAGCGAGTCGATAATTCAACCACCACTGCTCGTGACGTGCATCGCC
GAGGGATCTCATTTGGGCCAGCCGCGCGCGCGAGCGCACGGGAGACCAATATCCGCCCCC
CGATCCCGCCCCGACGGAGCGAGAGGGGGGGGCGACGCAATGCGTGACGCCCAGGCAGAC
GTGCCCTCGGCCTAGTGGCTTCGGGCGCAACTTGCGTTCAAAGACTCGATGGTTCACGGG
ATTCTGCAATTCACACCAAGTATCGCATTTCGCTACGTTCTTCATCGATGCGAGAGCCGA
GATATCCGTTGCCGAGAGTCGTTTTGACATTCAAGACACGTCTCGCTCCCCCGCGCACAT
CGCGAACGAGGCAACGGGGGGGCGGACGCTTCGTTGAGTTTTCCTTGGCGCATTCCGCGC
CGGGGTACGTTAGTCCGCACGAGGCGCAGTTTCGTGCGCATCGGCGGGTTGGGTCGGCGG
CGCGGGGTCTTTCGGCCCCGCGCCGCCTCCCCGGAGTATTTAATCACGAATTCGCGGTCT
GCTTTGCAGGTTT"
M. guttatus	Mg	3	"AATCGAAGGCGCCGATGTGGCGCCGTTGGGTCGTTGGTGATGCCCGAGCGGACGATGCCG
TCAAGCACCGCAGCAAGCGAGTCGATAATTCAACCACCACTGCTCGTGACGTGCATCGCC
GAGGGATCTCATTTGGGCCAGCCGCGCGCGCGAGCGCACGGGAGACCAATATCCGCCCCC
CGATCCCGCCCCGACGGAGCGAGAGGGGGGGGCGACGCAATGCGTGACGCCCAGGCAGAC
GTGCCCTCGGCCTAGTGGCTTCGGGCGCAACTTGCGTTCAAAGACTCGATGGTTCACGGG
ATTCTGCAATTCACACCAAGTATCGCATTTCGCTACGTTCTTCATCGATGCGAGAGCCGA
GATATCCGTTGCCGAGAGTCGTTTTGACATTCAAGACACGTCTCGCTCCCCCGCGCACAT
CGCGAACGAGGCAACGGGGGGGCGGACGCTTCGTTGAGTTTTCCTTGGCGCATTCCGCGC
CGGGGTACGTTAGTCCGCACGAGGCGCAGTTTCGTGCGCATCGGCGGGTTGGGTCGGCGG
CGCGGGGTCTTTCGGCCCCGCGCCGCCTCCCCGGAGTATTTAATCACGAATTCGCGGTCT
GCTTTGCAGGTTT"
