# Supplementary material for: Within-species floral evolution reveals convergence in adaptive walks during incipient pollinator shift
Source: Nat Commun. 2025 Mar 19;16:2721. doi: 10.1038/s41467-025-57639-3 (PMC11923230; doi:10.1038/s41467-025-57639-3)
Supplement: Supplementary file 7 — Source Data [file 41467_2025_57639_MOESM7_ESM.xlsx]

## Sheet: Figure1
Data for Figure 1 part B
Line	PlantAvg	Tissue	ref_300	ref_310	ref_320	ref_330	ref_340	ref_350	ref_360	ref_370	ref_380	ref_390	ref_400	ref_410	ref_420	ref_430	ref_440	ref_450	ref_460	ref_470	ref_480	ref_490	ref_500	ref_510	ref_520	ref_530	ref_540	ref_550	ref_560	ref_570	ref_580	ref_590	ref_600	ref_610	ref_620	ref_630	ref_640	ref_650	ref_660	ref_670	ref_680	ref_690	ref_700
McY	A	centre_petal_lobe	2.68889	2.38111	2.24778	1.91889	2.02889	2.49889	3.42778	4.34667	4.38222	3.92889	3.11778	2.76222	2.44333	2.5	2.48778	2.5	2.58333	3.41889	3.32444	3.38222	6.88667	16.54	29.1422	40.5211	43.0067	45.0156	46.3644	47.2911	47.9322	48.4578	48.9011	49.1067	50.1056	50.3056	51.4056	52.2867	52.2278	53.2167	54.8	55.9989	56.4344
McY	B	centre_petal_lobe	2.37	1.99222	1.90667	1.46333	1.65556	2.14667	3.02889	3.92778	3.78111	3.30111	2.52778	2.24667	1.97556	2.00222	1.99	2	2.10222	2.74778	2.67556	2.79556	6.17333	15.6878	27.8744	38.9811	41.6856	43.71	44.96	46.2322	46.6722	47.2933	47.6622	47.9833	48.7444	49.0611	50.1956	51.0467	50.9122	51.7333	53.6822	54.7778	55.1222
McY	C	centre_petal_lobe	2.70778	2.25778	2.29333	1.77444	1.91667	2.58	3.52556	4.54111	4.46111	3.90778	2.94667	2.57778	2.19778	2.18	2.22889	2.17667	2.35333	3.06333	2.94778	3.15	6.82	16.2278	28.1289	38.8778	41.2289	43.1578	44.4056	45.61	46.1356	46.7233	47.08	47.4344	48.3722	48.6533	49.7289	50.5289	50.4756	51.5967	53.22	54.52	55.1444
McY	D	centre_petal_lobe	2.647	2.261	2.023	1.737	1.834	2.372	3.311	4.263	4.216	3.52	2.564	2.252	1.818	1.867	1.873	1.793	1.977	2.629	2.397	2.576	6.134	15.07	26.578	36.775	39.821	41.828	43.264	44.373	45.05	45.729	46.247	46.644	47.292	47.659	48.593	49.441	49.389	50.548	51.679	53.135	53.531
McY	E	centre_petal_lobe	2.60222	2.20889	2.18556	1.71778	1.81444	2.45111	3.2	4.12111	4.01444	3.34778	2.49556	2.16333	1.88	1.91889	1.91222	1.87111	1.93889	2.48778	2.30111	2.50111	5.46556	13.7978	25.7767	35.8356	39.69	41.6167	43.11	44.0856	44.7889	45.3089	46.04	46.2467	46.8956	47.4022	48.4578	49.1178	49.5611	50.3244	51.6044	52.64	54.0133
McR	A	centre_petal_lobe	0.744444	0.63	0.835556	0.673333	0.643333	0.662222	0.562222	0.75	0.725556	1.08778	1.33333	1.35	1.08444	1.01333	1.02556	0.891111	0.932222	1.02889	1.03667	0.886667	1.04222	1.34778	1.72778	1.89222	2.04556	2.40778	3.46444	5.93778	10.2578	16.6556	23.4967	29.4622	34.8667	38.6033	41.3322	42.7889	43.5967	44.0956	45.0256	46.7033	47.6667
McR	B	centre_petal_lobe	0.72	0.6	0.868889	0.638889	0.801111	0.725556	0.514444	0.616667	0.52	0.933333	1.23889	1.49222	1.27333	1.24667	1.30556	1.17111	1.25222	1.44444	1.41333	1.28111	1.83556	2.69222	3.59444	3.91556	4.01444	4.37889	5.44778	7.72667	11.5311	17.0367	22.9967	28.1378	32.6567	35.9022	38.4	39.9889	40.5189	40.7822	42.1422	44.3811	45.9456
McR	C	centre_petal_lobe	0.63	0.738889	0.796667	0.822222	0.9	0.516667	0.538889	0.636667	0.777778	0.911111	1.00667	0.886667	0.903333	0.782222	0.814444	0.785556	0.773333	0.957778	0.714444	0.675556	0.762222	0.944444	1.14444	1.36667	1.46556	1.78556	2.56667	4.21667	7.93556	13.5411	20.0622	25.9622	31.3511	35.2889	38.3644	40.0556	41.0011	42.5867	43.3733	45.5689	45.9778
McR	D	centre_petal_lobe	0.642222	0.568889	0.688889	0.658889	0.627778	0.736667	0.393333	0.671111	0.924444	0.86	1.08667	1.15222	1.15444	1.24667	1.23889	1.22778	1.24	1.35	1.32778	1.24889	1.32222	1.57444	1.80889	1.90556	1.97778	2.33667	3.02889	4.95444	8.73556	14.6256	21.2678	27.3433	32.7922	36.63	39.8122	41.7667	42.2889	43.4089	44.4456	46.5444	47.1689
McR	E	centre_petal_lobe	0.506667	0.562222	0.71	0.76	0.873333	0.498889	0.422222	0.621111	0.752222	0.926667	1.04667	1.06444	1.06333	1.02889	1.09111	1.09111	1.10222	1.35444	1.08222	1.01667	1.2	1.61111	1.98889	2.29111	2.46667	2.85444	3.95222	6.09222	10.5122	16.4956	23.06	29.0089	33.9222	37.6833	40.2833	41.9233	42.7922	44.0744	45.0867	47.1611	48.3133
MvY	A	centre_petal_lobe	1.21333	0.836667	0.794167	0.629167	0.823333	0.704167	0.6475	1.13333	1.5725	2.43	2.99417	3.56917	3.41083	3.64917	3.7775	3.69167	3.99083	4.7975	4.42667	4.64583	7.75083	14.0333	21.1333	26.2992	27.5917	29.1575	31.2233	33.5508	36.0217	37.9775	39.5875	40.6025	41.7617	42.5225	43.5417	44.4392	44.7983	45.5092	46.09	47.7525	48.6308
MvY	B	centre_petal_lobe	1.43444	1.19667	1.12444	1.42222	1.29222	1.16667	1.22556	2.09	3.09667	4.39556	5.61	6.61444	6.28222	6.50778	6.72778	6.34222	6.91	8	7.34778	7.75	12.6044	21.4778	30.27	37.5011	37.9422	40.1733	42.1033	44.6967	46.96	48.9711	50.3433	51.4544	51.7544	52.2867	53.5089	53.1633	53.4311	53.5989	54.0467	55.2811	55.1078
MvY	C	centre_petal_lobe	1.09667	0.802222	1.16222	0.88	1.06667	0.677778	0.955556	1.52778	2.43111	4.10778	5.28778	6.22778	6.13444	6.39667	6.40667	6.34444	6.69556	7.76556	7.18111	7.59333	12.0822	20.2567	28.3844	34.7733	35.7789	37.5022	39.7689	42.9556	45.7733	48.1678	50.2133	50.9433	51.9222	52.6378	53.1756	53.8378	53.2522	53.3678	53.5878	55.4433	56.2
MvY	D	centre_petal_lobe	1.47556	0.856667	1.13667	1.14556	0.976667	1.11111	1.08444	1.55111	2.45	3.34333	4.09	4.55333	4.32778	4.52333	4.44333	4.32333	4.61556	5.40333	4.95667	5.23889	9.07	16.6778	25.2311	32.1089	33.7111	36.0156	38.27	41.0456	43.7133	45.8711	47.57	48.0478	49.1033	49.5156	50.5722	50.4567	50.0344	50.0878	50.14	52.1622	52.6678
MvY	E	centre_petal_lobe	1.14222	0.952222	1.33444	1.18556	1.11667	0.81	1.16222	1.78	2.66667	4.21333	4.87222	5.38556	5.14778	5.28222	5.38	5.27444	5.67667	6.68	6.09667	6.56	11.0756	19.0644	26.92	33.2344	34.2111	35.7278	37.8389	40.3044	42.4922	44.4644	46.0756	46.5933	47.4511	48.0544	48.6989	49.2667	49.05	49.0144	49.6044	51.0289	51.85
MvR	A	centre_petal_lobe	0.985556	0.914444	0.784444	1.07333	1.03889	0.71	0.588889	0.82	1.05667	1.46333	1.88333	2.03	1.48778	1.32222	1.34222	1.09889	1.15778	1.39444	1.21444	0.981111	1.18667	1.42333	1.47333	1.52889	1.57778	2.04111	2.91111	5.29333	10.2622	18.2111	27.4678	35.9033	42.17	46.5056	49.9767	51.0011	51.8856	52.4911	53.4989	54.76	54.9389
MvR	B	centre_petal_lobe	0.945556	0.997778	0.758889	1.11556	1.01	0.83	0.635556	0.89	1.03667	1.28556	1.64111	1.74444	1.25444	1.13556	1.19222	0.953333	0.994444	1.21667	1.04889	0.867778	1.08333	1.33222	1.35222	1.43667	1.47556	1.91444	2.72889	4.89444	9.66444	17.2911	26.2356	34.8989	41.41	46.33	49.9656	50.9944	52.3944	53.1678	54.4956	55.2111	55.6189
MvR	C	centre_petal_lobe	1.03333	0.964444	0.963333	0.647778	0.782222	0.793333	0.621111	0.726667	0.624444	1.01	1.18	1.36222	1.21889	1.15111	1.10778	1.08667	1.08778	1.20444	1.17556	0.936667	1.02556	1.17889	1.11556	1.15556	1.16556	1.45	1.96111	3.54	7.25	14.2211	23.6111	33.1722	41.6889	46.8711	50.82	52.9956	53.0533	53.5389	55.2267	57.71	58.3756
MvR	D	centre_petal_lobe	1.01667	0.933333	1.00444	0.778889	0.875556	0.775556	0.774444	0.703333	0.698889	1.16	1.31778	1.44111	1.29444	1.18333	1.18667	1.13889	1.14444	1.22444	1.21333	0.944444	1.00778	1.11778	1.05	1.06333	1.08444	1.35889	1.87444	3.39	6.95222	13.49	22.0122	30.8478	38.8989	44.0678	48.0133	49.9689	50.2733	50.9344	52.5244	54.7922	55.3789
MvR	E	centre_petal_lobe	0.926667	0.806667	0.923333	0.54	0.758889	0.642222	0.657778	0.658889	0.6	0.94	1.10667	1.32556	1.18667	1.10222	1.08	1.03	1.04	1.03889	1.06111	0.81	0.843333	0.947778	0.853333	0.872222	0.884444	1.12333	1.55222	2.89	6.05778	12.1089	20.2956	28.92	36.71	41.8533	45.73	47.7467	48.0044	48.3667	50.06	52.1067	53.0633
Data for Figure 1 parts C and D
sample	line	sp	a525_undil	a525_dilBy2	c460undil	c460_dilBy5	c450_dilBy5	mass_g_5cor_perLine	avg_mass_cor_g
MVBL-A1	MvR	Mverbenaceus	1.6435	0.7926	1.8224	0.3533	0.4241	0.89	0.178
MVBL-B1	MvR	Mverbenaceus	1.997	0.9755		0.4652	0.5615	0.89	0.178
MVBL-C1	MvR	Mverbenaceus	1.8023	0.8649	1.94	0.3921	0.4791	0.89	0.178
MVBL-G1	MvR	Mverbenaceus	1.5317	0.7353		0.5555	0.6828	0.89	0.178
MVBL-J1	MvR	Mverbenaceus	1.764	0.8737		0.6455	0.7964	0.89	0.178
MVYL-A1	MvY	Mverbenaceus	0.1028	0.0355	2.7872	1.064	1.3098	1.19	0.238
MVYL-B1	MvY	Mverbenaceus	0.1417	0.0542		1.2007	1.4482	1.19	0.238
MVYL-C1	MvY	Mverbenaceus	0.1189	0.0428		1.0798	1.3111	1.19	0.238
MVYL-D1	MvY	Mverbenaceus	0.0944	0.03		1.2348	1.4865	1.19	0.238
MVYL-E1	MvY	Mverbenaceus	0.1414	0.056		1.2614	1.52	1.19	0.238
CE10-A1	McR	Mcardinalis	2.0909	1.0312	2.9109	2.1281	2.4295	1.63	0.326
CE10-B1	McR	Mcardinalis	2.287	1.1129		0.9528	1.1567	1.63	0.326
CE10-G1	McR	Mcardinalis	2.5467	1.2799		1.4032	1.7088	1.63	0.326
CE10-H1	McR	Mcardinalis	2.7016	1.3827		1.5228	1.846	1.63	0.326
CE10-I1	McR	Mcardinalis	3.0105	1.6146		1.3335	1.6133	1.63	0.326
13770-A1	McY	Mcardinalis	0.3891	0.1799	2.84	1.5468	2	1.54	0.308
13770-B1	McY	Mcardinalis	0.4037	0.1869		2.0731	2.4043	1.54	0.308
13770-C1	McY	Mcardinalis	0.4485	0.2165		2.3668	2.6247	1.54	0.308
13770-D1	McY	Mcardinalis	0.3759	0.1765		1.8855	2.2346	1.54	0.308
13770-E1	McY	Mcardinalis	0.4724	0.2267		1.5887	1.9241	1.54	0.308

## Sheet: Figure2
Data for Figure 2 part A
PlantAvg	SampleType	Cyanidin-glucoside	Cyanidin-glucoside-rhamnoside	Pelargonidin-glucoside-rhamnoside	Isomer-of-Pelargonidin-glucoside-rhamnoside	Pelargonidin-glucoside	Pelargonidin-pentoside	Cyanidin-glucoside-acetate	Pelargonidin-glucoside-acetate
A	McY	0.204164	6.08142	0.951379	0	0	0	0	0
B	McY	0.216625	6.04525	1.01233	0	0	0	0	0
C	McY	0.213749	6.86257	1.22193	0	0	0	0	0
D	McY	0.232345	5.98377	0.856984	0	0	0	0	0
E	McY	0.346983	7.69291	1.03165	0	0	0	0	0
A	McR	0.798003	12.7808	14.4193	3.82411	0	0	0	0
B	McR	1.48733	13.7984	15.2811	3.95882	0	0	0	0
C	McR	1.03598	15.9203	18.3566	5.39571	0	0	0	0
D	McR	1.30171	17.7023	19.7935	6.25747	0	0	0	0
E	McR	1.00107	17.1246	11.1962	8.50384	0	0	0	0
A	MvY	0	0	1.12092	0	0	0	0	0
B	MvY	0	0.218331	1.62906	0	0	0	0	0
C	MvY	0	0	1.64945	0	0	0	0	0
D	MvY	0	0.136349	0.644705	0	0	0	0	0
E	MvY	0	0.31671	2.16557	0	0	0	0	0
A	MvR	13.516	0	0	0	33.3022	1.5874	7.28917	17.886
B	MvR	16.2063	0	0	0	39.774	1.71764	8.63856	21.2201
C	MvR	19.1457	0	0	0	33.5218	1.20046	9.44571	16.8723
D	MvR	13.5634	0	0	0	31.6333	1.16837	6.5254	15.5287
E	MvR	17.8802	0	0	0	32.7963	1.10042	9.12502	17.279
Data for Figure 2 part B
Anthocyanin Biosynthesis Gene (Gene Count)	MvY_1	MvY_2	MvY_3	MvR_1	MvR_2	MvR_3	McY_1	McY_2	McY_3	McR_1	McR_2	McR_3
CHS	94358	74829	82692	32128	32665	26202	98664.3	122623	111000	7864.93	18154.9	11771.9
CHI	1277	1315	1317	796	658	495	1017	907	757	971	922	786
F3H	24872	22803	23554	16882	12082	6047	3730	2729	2546	6155	4590	2610
DFR	8448	12366	7618	6470	5422	3168	967	918	761	3625	2348	2230
ANS	6682	8524	6324	7606	7549	4306	5420	4895	3974	17306	7169	5071
UF3GT	22239	29522	23864	26738	29656	16240	1862	1620	1264	7332	6106	3500
Glycosyltransferase Regulator (Gene Count)	MvY_1	MvY_2	MvY_3	MvR_1	MvR_2	MvR_3	McY_1	McY_2	McY_3	McR_1	McR_2	McR_3
UDP-glycosyltransferase	539.124	476.324	507.543	381.215	476.208	477.846	1000.41	1062.1	1099.48	149.504	99.6785	7.94e-08
UBGAT 7-O-glucuronosyltransferase	245	237	188	122	176	212	1581	1886	1728	310	752	717
UGT1 glucosyltransferase	145	598	273	285	884	888	10980	13953	13944	10409	13794	12502
UFOG Anthocyanidin 3-O-glucosyltransferase	776	734	632	1139	1038	1219	515	416	400	584	530	661
UBGAT 7-O-glucuronosyltransferase	238	287	446	2	18	21	599	422	681	2207	678	757
UFOG Anthocyanidin 3-O-glucosyltransferase (2)	10003	10802	8814	4425	4838	3884	1238	1257	918	2831	6338	5292
GGT	22117	11629	16190	3222	4511	4339	9966	11509	12314	1667	5671	3970
GSTFC	12399	12857	12440	5310	5615	3830	1619	1312	1108	3439	2006	1693
UFOG5	1105	1172	853	245	355	272	386	633	589	270	194	265
U88B1	1920	2986	1900	355	403	472	4	6	1	33	4	11
CGT	2536	2331	2630	157	231	228	1223	1871	1872	86	129	159
UDP-glycosyltransferase 85A8	12002	9215	12004	4718	6480	5557	33	20	23	11192	21187.9	16478
UGT2	142.403	134.105	131.814	0	1.0377	15.5946	583.957	865	779.974	245.986	269	271
U91D1 Rhamnosyltransferase	362.933	268.98	299.095	874.92	888.736	903.898	1575.89	2174.77	2357.75	225	153	188
UDP-glycosyltransferase 86A1	460	442	525	45	81	111	215	247	282	104	158	164
UDP-glycosyltransferase	965.904	1247.68	1007.75	115.175	382.751	494.671	115.399	130.828	102.837	466.016	231.517	196.006
SCGT	12572.1	14338.3	12577.2	4224.83	6349.25	7188.33	1616.6	1817.17	1794.16	4951.98	3530.48	2823.99
U71E1	78.5384	104.812	78.9994	279.086	307.385	329.355	49.6269	15.3775	0	51.6258	480.158	177.737
URGT6	541	424	506	635	642	678	1267	1470	1262	1091	876	872
UDP-glycosyltransferase 83A1	234	65	98	516	527	915	31112	43128	48422	61140	29839	33528
Data for Figure 2 part C
Anthocyanin Regulator (Gene Count)	MvY_1	MvY_2	MvY_3	MvR_1	MvR_2	MvR_3	McY_1	McY_2	McY_3	McR_1	McR_2	McR_3
NEGAN	13	12	14	11	4	1	353	316	226	1	0	0
PELAN (1)	7301	5347	7768	2423	2204	1976	0	1	1	560	1406	1177
PELAN (2)	4	7	10	12	7	4	0	0	0	975	758	304
PELAN (5)	0	0	0	0	0	0	0	6	2	104	136	148.992
PELAN (6)	8	4	5	246	353	270	0	0	2	0	0	2.00846

## Sheet: Figure3
Data for Figure 3 part A
PlantAvg	SampleType	Zeaxanthin	Antheraxanthin 1	Antheraxanthin 2	Violaxanthin	Neoxanthin	Mimulaxanthin
A	McY	27.8	17.6	11.4	36.1	14.6	44
B	McY	51.2	30.4	16.7	54.4	23.5	64.4
C	McY	42.7	24.6	14.8	49.8	21	53
D	McY	38.7	33.2	21.9	61.8	22.7	59
E	McY	35.5	24.3	17.2	49.1	19.1	53
A	McR	104.4	39.3	19.8	27.2	17.4	19.4
B	McR	54.4	22.3	13.2	14.1	8.9	11.5
C	McR	94	25.2	14.3	19.3	8	12.8
D	McR	125	40.6	20.3	22.9	9.3	18.1
E	McR	80.1	32.5	18.6	15.9	9.1	12.1
A	MvY	38.6	29.3	19	49.5	9	27.7
B	MvY	45.8	22.8	17.5	59.5	16.1	25.6
C	MvY	45.8	23.5	17.6	63.7	15	31.6
D	MvY	49.8	27.3	20	72.6	18.2	34.3
E	MvY	70.8	28.9	22.6	72	18.2	37
A	MvR	26.9	9.6	5.5	10.2	6	5.5
B	MvR	41.6	13.4	8.5	13.6	5.3	9.5
C	MvR	25.9	11.3	7.2	11.8	7.4	8.5
D	MvR	31.7	15.9	9.2	16.7	9.6	11.5
E	MvR	31.9	15.6	9.7	18.3	11.6	13.9
Data for Figure 3 part C
Carotenoid Biosynthesis Gene (Gene Count)	MvYL_1	MvYL_2	MvYL_3	MvBL_1	MvBL_2	MvBL_3	SM_1	SM_2	SM_3	CE10_1	CE10_2	CE10_3
PSY	2268	1785	2051	4269	5373	3780	8223	10170	9216	3193	4373	3155
PDS	6020	4486	5917	4410	6404	5613	16101	19765	19410	7027	10512	9507
ZDS (1)	3737	3071	2869	1126	1418	1198	9167	9923	13748	12230	9466	9245
ZDS (2)	2239	1845	2177	1231	1847	1501	7447	9275	8659	2279	3969	3754
ZDS (3)	11927	9545	11502	7780	9629	7529	9770	11649	11219	4661	7165	6724
CrtISO	267	229	229	104	94	110	378	545	633	152	215	137
LCYB	887	580	745	410	523	410	1371	2426	1934	598	1128	850
BCH	19502	15286	17662	9692	12396	10627	30979	42495	43342	19475	17291	16586
ZEP	39341	25904	37210	19071	23613	23849	28421	28407	30136	10910	15988	15458
NSY	9848.06	7098.89	9604.56	6511.55	10367.2	8287.09	7682.1	10556.1	10536.7	4839	6349.08	5720.05
IspF	8294	5991	8353	3061	4769	4016	13008	15591	16151	9584	7465	8147

## Sheet: Figure4
Source data for Figure 4
Chromosome 1			Chromosome 2			Chromosome 3			Chromosome 4			Chromosome 5			Chromosome 6			Chromosome 7			Chromosome 8
Position	MvY	McY	Position	MvY	McY	Position	MvY	McY	Position	MvY	McY	Position	MvY	McY	Position	MvY	McY	Position	MvY	McY	Position	MvY	McY
1	395.862		1	291.244		1	255.228		1	348.068		1	410.124		1	503.217		1	305.349		1	607.763
2	406.115		2	294.702		2	268.547		2	357.47		2	416.073		2	502.886		2	312.375		2	607.793
3	418.33		3	301.6		3	279.963		3	369.699		3	418.623		3	504.069		3	318.447		3	606.31
4	428.007		4	310.867		4	295.175		4	380.405		4	421.818		4	507.833		4	321.989		4	604.693
5	430.338		5	313.7		5	306.301		5	391.251		5	425.532		5	508.38		5	329.476		5	606.921
6	434.104		6	320.205		6	320.954		6	401.353		6	431.637		6	514.704		6	338.563		6	603.795
7	432.499		7	331.822		7	332.986		7	410.168		7	434.927		7	516.191		7	346.689		7	599.552
8	439.956		8	339.303		8	344.972		8	418.691		8	445.25		8	516.593		8	355.438		8	592.617
9	445.798		9	352.035		9	357.591		9	427.348		9	453.526		9	519.273		9	363.443		9	591.079
10	454.596		10	359.939		10	373.709		10	437.096		10	456.257		10	525.027		10	369.227		10	589.803
11	459.003		11	366.665		11	386.257		11	448.313		11	458.685		11	526.144		11	378.578		11	588.153
12	461.948		12	376.659		12	401.107		12	459.219		12	463.918		12	529.337		12	382.336		12	586.117
13	469.473		13	387.492		13	410.116		13	469.827		13	461.808		13	531.641		13	388.301		13	579.139
14	475.834		14	390.933		14	423.107		14	479.507		14	467.392		14	535.946		14	394.46		14	578.392
15	481.502		15	400.002		15	432.48		15	488.075		15	471.683		15	540.144		15	402.395		15	575.961
16	487.812		16	408.347		16	442.074		16	495.903		16	473.133		16	542.865		16	408.917		16	572.886
17	490.622		17	414.867		17	458.074		17	503.104		17	477.595		17	548.429		17	413.265		17	574.425
18	489.638		18	423.112		18	469.329		18	510.585		18	482.435		18	554.833		18	419.302		18	572.558
19	494.91		19	429.473		19	479.589		19	516.619		19	486.858		19	555.577		19	427.982		19	567.749
20	499.002		20	437.375		20	492.888		20	522.175		20	492.463		20	557.97		20	434.624		20	565.937
21	503.579		21	444.609		21	500.929		21	526.676		21	500.123		21	559.84		21	441.063		21	565.119
22	503.218		22	453.303		22	511.774		22	529.347		22	502.343		22	564.511		22	448.28		22	566.664
23	506.156		23	458.546		23	517.75		23	532.961		23	505.117		23	565.614		23	455.391		23	567.062
24	507.309		24	465.705		24	528.685		24	536.891		24	506.678		24	568.808		24	461.62		24	562.054
25	510.137		25	473.407		25	539.733		25	538.503		25	512.03		25	567.374		25	469.081		25	561.273
26	510.736		26	482.041		26	551.527		26	541.556		26	515.136		26	566.45		26	474.828		26	558.493
27	516.538		27	489.842		27	559.782		27	543.262		27	518.551		27	563.551		27	483.101		27	555.085
28	522.729		28	496.926		28	560.964		28	544.382		28	520.53		28	565.653		28	489.121		28	551.122
29	527.372		29	499.906		29	567.336		29	544.487		29	520.888		29	564.807		29	490.006		29	549.8
30	529.751		30	507.331		30	570.745		30	543.886		30	522.983		30	568.768		30	491.937		30	547.537
31	531.168		31	514.671		31	576.104		31	543.14		31	524.162		31	569.024		31	496.225		31	546.323
32	530.669		32	518.948		32	581.316		32	541.256		32	523.398		32	569.729		32	499.993		32	545.159
33	530.71		33	520.423		33	582.71		33	539.021		33	523.037		33	569.639		33	500.414		33	544.24
34	526.119		34	525.215		34	584.164		34	536.497		34	525.71		34	568.125		34	501.517		34	540.729
35	525.131		35	527.817		35	585.457		35	533.482		35	527.173		35	563.2		35	505.096		35	534.639
36	523.448		36	525.528		36	589.69		36	518.811		36	526.798		36	560.564		36	509.063		36	531.342
37	522.323		37	530.788		37	592.918		37	510.029		37	526.67		37	560.234		37	513.22		37	527.449
38	522.263		38	536.377		38	594.695		38	505.233		38	529.18		38	558.135		38	515.317		38	526.351
39	524.409		39	535.566		39	594.776		39	498.824		39	529.944		39	558.574		39	519.035		39	523.66
40	521.477		40	540.08		40	594.964		40	488.973		40	529.225		40	548.106		40	521.279		40	521.456
41	520.231		41	543.34		41	595.561		41	478.402		41	526.281		41	544.168		41	519.363		41	522.545
42	519.602		42	544.011		42	598.624		42	467.67		42	526.613		42	536.534		42	520.561		42	522.518
43	513.046		43	546.029		43	599.223		43	453.85		43	523.521		43	537.337		43	515.357		43	524.981
44	506.305		44	548.549		44	595.783		44	440.36		44	518.589		44	533.196		44	511.128		44	521.96
45	502.563		45	550.229		45	591.835		45	429.095		45	512.317		45	530.272		45	513.911		45	516.195
46	496.705		46	544.982		46	589.388		46	418.728		46	510.267		46	529.061		46	510.115		46	515.124
47	489.878		47	543.802		47	585.747		47	410.153		47	509.192		47	526.834		47	511.225		47	515.687
48	481.659		48	543.117		48	580.934		48	401.721		48	507.484		48	523.582		48	509.292		48	517.336
49	475.314		49	538.567		49	577.811		49	393.305		49	500.408		49	522.84		49	509.724		49	513.715
50	473.325		50	533.547		50	571.019		50	383.428		50	490.75		50	519.729		50	509.963		50	513.326
51	469.25		51	529.111		51	565.787		51	371.34		51	484.727		51	517.44		51	505.16		51	516.359
52	459.757		52	525.877		52	560.261		52	363.426		52	480.552		52	515.77		52	502.244		52	517.325
53	456.533		53	521.331		53	552.062		53	349.15		53	481.242		53	512.537		53	494.961		53	514.494
54	452.373		54	516.448		54	551.296		54	336.155		54	479.218		54	503.919		54	488.116		54	513.315
55	450.084		55	511.054		55	544.25		55	328.428		55	477.684		55	498.265		55	482.875		55	511.123
56	448.099		56	512.329		56	538.706		56	322.666		56	473.626		56	497.869		56	480.587		56	509.297
57	435.257		57	514.512		57	532.765		57	313.919		57	473.055		57	490.581		57	478.404		57	505.572
58	431.455		58	509.948		58	526.181		58	310.993		58	472.284		58	488.814		58	476.45		58	507.71
59	426.687		59	510.058		59	524.27		59	305.798		59	462.565		59	485.836		59	475.879		59	506.822
60	426.485		60	509.792		60	518.166		60	301.579		60	462.632		60	485.103		60	477.995		60	502.603
61	417.817		61	503.581		61	517.746		61	294.5		61	457.296		61	482.046		61	480.08		61	499.647
62	408.434		62	508.689		62	511.831		62	286.205		62	453.566		62	480.556		62	478.07		62	497.141
63	402.129		63	508.478		63	506.76		63	274.364		63	444.848		63	475.431		63	476.881		63	494.492
64	397.993		64	506.804		64	501.422		64	268.847		64	442.826		64	468.066		64	474.467		64	490.862
65	389.957		65	498.955		65	494.157		65	264.515		65	447.458		65	470.514		65	476.552		65	490.183
66	390.272		66	495.835		66	486.329		66	266.66		66	446.739		66	471.269		66	465.971		66	491.845
67	380.981		67	494.64		67	481.129		67	270.892		67	446.959		67	469.875		67	468.554		67	486.567
68	379.387		68	489.666		68	473.727		68	275.566		68	449.327		68	470.804		68	469.638		68	482.473
69	377.46		69	489.479		69	467.353		69	281.738		69	450.038		69	474.093		69	463.459		69	478.863
70	371.248		70	481.44		70	467.552		70	280.753		70	451.416		70	473.077		70	465.033		70	477.955
71	369.573		71	481.342		71	468.472		71	281.654		71	448.636		71	471.482		71	460.748		71	467.65
72	373.258		72	480.343		72	463.913		72	276.989		72	456.054		72	469.348		72	453.015		72	467.492
73	380.42		73	476.965		73	455.265		73	275.087		73	453.895		73	468.224		73	451.849		73	472.336
74	384.159		74	477.45		74	451.054		74	281.033		74	450.62		74	468.987		74	450.726		74	467.529
75	391.369		75	470.468		75	448.905		75	281.013		75	449.017		75	466.176		75	447.012		75	462.537
76	399.743		76	463.287		76	448.601		76	273.985		76	445.822		76	463.004		76	439.92		76	462.852
77	406.635		77	460.496		77	449.085		77	279.73		77	445.029		77	461.334		77	436.899		77	463.57
78	410.258		78	454.708		78	452.22		78	282.456		78	447.963		78	459.498		78	439.491		78	462.427
79	415.987		79	452.27		79	452.007		79	282.31		79	452.325		79	453.289		79	439.777		79	460.974
80	411.591		80	449.842		80	450.641		80	285.364		80	457.438		80	451.973		80	435.86		80	453.117
81	415.89		81	444.662		81	447.796		81	287.728		81	457.697		81	449.109		81	431.751		81	449.161
82	418.389		82	446.424		82	441.492		82	286.134		82	456.753		82	437.31		82	435.287		82	444.007
83	418.504		83	446.508		83	436.726		83	291.617		83	456.824		83	433.121		83	430.531		83	438.846
84	423.795		84	440.941		84	427.81		84	294.85		84	456.087		84	428.385		84	427.778		84	436.49
85	431.132		85	438.063		85	424.985		85	298.862		85	458.088		85	422.956		85	423.585		85	436.351
86	435.325		86	435.207		86	424.309		86	303.968		86	458.067		86	417.756		86	422.529		86	438.839
87	437.337		87	425.559		87	415.291		87	309.487		87	454.764		87	416.656		87	419.619		87	439.311
88	440.139		88	420.974		88	406.748		88	314.986		88	450.173		88	413.548		88	419.284		88	435.325
89	442.793		89	414.133		89	391.404		89	311.466		89	451.128		89	414.708		89	416.69		89	436.131
90	448.905		90	408.911		90	382.995		90	311.316		90	442.446		90	409.535		90	414.693		90	432.93
91	450.118		91	403.857		91	373.018		91	316.992		91	428.387		91	412.657		91	414.697		91	420.456
92	450.021		92	394.891		92	362.196		92	324.079		92	428.701		92	406.996		92	417.481		92	416.845
93	452.18		93	397.279		93	351.87		93	322.624		93	428.12		93	403.274		93	415.402		93	414.847
94	456.418		94	390.966		94	344.241		94	324.01		94	431.896		94	401.312		94	411.812		94	413.582
95	462.84		95	386.792		95	346.891		95	334.949		95	436.264		95	405.494		95	413.226		95	410.162
96	469.296		96	383.961		96	343.41		96	342.88		96	438.885		96	404.007		96	411.512		96	412.062
97	469.825		97	378.033		97	335.056		97	348.386		97	441.029		97	406.555		97	412.209		97	411.809
98	470.995		98	376.81		98	317.265		98	360.014		98	441.733		98	405.489		98	407.1		98	409.683
99	478.753		99	371.689		99	319.919		99	370.406		99	441.867		99	402.321		99	402.51		99	405.615
100	476.118		100	367.72		100	318.343		100	374.923		100	444.694		100	400.535		100	399.672		100	408.97
101	471.335		101	362.555		101	324.885		101	380.017		101	444.052		101	398.391		101	396.476		101	407.104
102	470.07		102	357.878		102	322.079		102	389.43		102	443.843		102	396.642		102	403.224		102	410.749
103	464.361		103	358.564		103	321.588		103	390.6		103	444.547		103	396.703		103	404.305		103	404.425
104	459.408		104	359.171		104	323.092		104	395.332		104	450.259		104	388.021		104	404.531		104	406.6
105	457.575		105	350.897		105	320.646		105	403.481		105	452.87		105	381.747		105	414.136		105	404.892
106	461.959		106	352.884		106	323.553		106	411.483		106	447.758		106	385.525		106	418.812		106	404.629
107	464.159		107	352.912		107	323.115		107	413.201		107	437.86		107	380.312		107	417.276		107	405.743
108	468.686		108	349.362		108	325.661		108	420.763		108	438.148		108	378.663		108	415.188		108	409.42
109	468.403		109	347.814		109	324.812		109	430.014		109	431.773		109	381.165		109	415.586		109	415.485
110	462.267		110	338.489		110	323.176		110	435.678		110	428.789		110	380.635		110	416.371		110	416.502
111	461.873		111	334.83		111	314.453		111	437.061		111	430.512		111	377.272		111	418.546		111	420.625
112	453.406		112	335.593		112	313.463		112	438.169		112	433.115		112	380.752		112	419.318		112	413.607
113	459.93		113	334.113		113	308.543		113	441.185		113	431.717		113	378.691		113	424.782		113	416.154
114	456.155		114	323.228		114	310.361		114	445.111		114	434.579		114	377.843		114	426.325		114	422.045
115	457.549		115	323.612		115	309.377		115	443.884		115	427.847		115	377.982		115	416.659		115	421.678
116	462.47		116	318.448		116	313.615		116	447.944		116	426.214		116	378.395		116	414.307		116	421.52
117	464.856		117	319.093		117	316.108		117	450.459		117	426.185		117	377.181		117	415.574		117	423.59
118	467.254		118	321.133		118	312.531		118	450.498		118	428.99		118	371.452		118	418.443		118	416.939
119	474.296		119	323.247		119	313.391		119	451.637		119	429.35		119	360.526		119	419.423		119	418.648
120	471.758		120	329.245		120	311.673		120	447.619		120	428.846		120	359.247		120	417.05		120	420.448
121	471.918		121	330.865		121	305.344		121	450.849		121	426.269		121	358.343		121	419.998		121	415.635
122	471.021		122	332.61		122	308.429		122	449.728		122	420.991		122	352.723		122	422.342		122	417.031
123	474.587		123	328.851		123	307.734		123	441.569		123	419.965		123	349.533		123	417.074		123	414.713
124	472.037		124	326.819		124	310.927		124	443.221		124	417.272		124	344.832		124	415.038		124	413.281
125	466.323		125	331.003		125	304.208		125	442.371		125	419.36		125	341.06		125	411.276		125	417.739
126	469.976		126	331.35		126	301.169		126	445.824		126	417.901		126	341.01		126	411.49		126	420.139
127	473.814		127	332.988		127	297.808		127	446.038		127	418.269		127	338.008		127	411.104		127	421.913
128	474.499		128	332.243		128	296.882		128	446.563		128	416.32		128	340.951		128	404.574		128	423.099
129	472.502		129	332.835		129	304.258		129	444.419		129	413.218		129	337.665		129	396.404		129	424.922
130	467.61		130	335.722		130	304.604		130	443.721		130	409.611		130	334.236		130	398.321		130	423.854
131	465.969		131	335.8		131	308.238		131	441.942		131	405.657		131	327.169		131	400.809		131	425.375
132	468.729		132	336.92		132	311.721		132	439.58		132	399.411		132	325.211		132	398.749		132	426.59
133	467.637		133	340.679		133	311.916		133	436.644		133	397.146		133	324.695		133	389.892		133	425.566
134	469.383		134	346.679		134	306.268		134	428.921		134	399.211		134	324.155		134	391.734		134	426.975
135	475.217		135	348.976		135	309.981		135	413.521		135	397.345		135	326.422		135	392.938		135	429.756
136	475.168		136	355.639		136	315.444		136	403.849		136	393.607		136	332.253		136	391.008		136	430.719
137	479.384		137	360.7		137	316.031		137	406.734		137	390.49		137	335.974		137	391.536		137	430.706
138	478.905		138	358.163		138	311.744		138	402.431		138	388.812		138	335.044		138	388.363		138	432.514
139	479.859		139	357.388		139	316.029		139	397.375		139	383.474		139	335.618		139	387.281		139	428.644
140	478.04		140	362.396		140	321.442		140	386.645		140	378.623		140	332.408		140	380.825		140	427.337
141	478.705		141	365.72		141	329.695		141	385.911		141	373.996		141	339.001		141	382.818		141	431.607
142	478.769		142	365.193		142	334.024		142	386.489		142	371.256		142	343.199		142	385.931		142	432.95
143	476.093		143	370.367		143	336.573		143	385.263		143	365.466		143	349.709		143	383.595		143	435.317
144	476.015		144	372.445		144	343.218		144	388.12		144	361.328		144	352.153		144	390.235		144	433.046
145	476.58		145	371.048		145	351.834		145	392.289		145	360.499		145	356.735		145	395.725		145	435.348
146	473.005		146	371.739		146	355.604		146	394.041		146	358.512		146	358.573		146	394.752		146	438.512
147	472.8		147	366.374		147	354.685		147	392.945		147	349.981		147	359.58		147	394.819		147	439.913
148	473.023		148	368.206		148	358.036		148	391.868		148	342.794		148	355.508		148	390.157		148	443.214
149	477.354		149	366.666		149	363.498		149	389.608		149	339.179		149	358.521		149	390.376		149	445.525
150	476.573		150	366.568		150	368.722		150	386.913		150	340.023		150	353.691		150	392.224		150	451.191
151	472.778		151	371.545		151	374.633		151	383.293		151	345.115		151	351.848		151	386.19		151	447.427
152	471.474		152	375.022		152	377.821		152	382.724		152	345.833		152	353.48		152	388.789		152	445.855
153	473.05		153	375.753		153	379.214		153	377.216		153	344.736		153	356.123		153	386.257		153	441.438
154	466.695		154	381.66		154	385.244		154	378.973		154	342.818		154	364.187		154	393.04		154	435.112
155	462.255		155	383.028		155	388.721		155	380.591		155	333.509		155	370.846		155	404.308		155	430.925
156	461.927		156	384.873		156	386.152		156	377.453		156	331.93		156	373.63		156	404.302		156	433.015
157	448.71		157	388.168		157	382.333		157	377.031		157	332.489		157	371.606		157	406.348		157	429.642
158	452.895		158	389.25		158	376.756		158	379.279		158	329.985		158	378.251		158	405.795		158	428.94
159	452.775		159	390.38		159	371.082		159	379.738		159	328.942		159	386.398		159	403.94		159	428.447
160	455.746		160	394.116		160	367.653		160	380.214		160	334.293		160	393.486		160	402.1		160	426.335
161	451.844		161	390.368		161	367.153		161	376.037		161	330.255		161	396.215		161	403.058		161	427.468
162	456.995		162	396.722		162	366.291		162	374.643		162	325.182		162	401.181		162	404.356		162	427.19
163	460.723		163	392.81		163	365.326		163	369.056		163	321.759		163	409.36		163	407.673		163	424.252
164	461.319		164	398.456		164	367.973		164	375.825		164	325.083		164	420.352		164	405.251		164	416.88
165	462.207		165	402.881		165	371.484		165	376.872		165	323.239		165	433.686		165	406.039		165	411.223
166	463.014		166	413.449		166	379.493		166	374.879		166	318.957		166	434.213		166	398.097		166	406.471
167	458.242		167	418.102		167	387.131		167	370.543		167	321.875		167	437.796		167	407.84		167	399.365
168	454.793		168	419.781		168	395.902		168	365.77		168	319.739		168	441.682		168	407.276		168	399.315
169	449.039		169	425.072		169	403.609		169	362.426		169	317.476		169	446.106		169	409.164		169	397.038
170	443.593		170	433.243		170	408.209		170	355.071		170	318.247		170	448.602		170	413.935		170	391.896
171	445.739		171	443.183		171	410.271		171	352.421		171	318.974		171	449.878		171	418.361		171	386.418
172	446.917		172	440.443		172	416.909		172	340.564		172	320.784		172	451.415		172	419.219		172	389.534
173	446.931		173	440.156		173	425.269		173	341.06		173	315.894		173	448.993		173	425.237		173	381.128
174	437.397		174	443.067		174	427.232		174	339.083		174	311.433		174	451.024		174	430.3		174	373.616
175	431.353		175	444.481		175	432.324		175	330.262		175	307.187		175	450.68		175	421.535		175	370.439
176	423.707		176	445.137		176	433.404		176	323.58		176	302.185		176	454.631		176	420.464		176	372.136
177	416.212		177	444.221		177	434.792		177	320.429		177	300.23		177	459.949		177	420.1		177	373.208
178	405.184		178	441.55		178	434.742		178	314.023		178	297.286		178	461.516		178	424.915		178	370.509
179	401.447		179	439.777		179	433.088		179	307.7		179	294.858		179	461.877		179	429.663		179	364.36
180	391.491		180	443.402		180	429.754		180	300.378		180	288.53		180	462.659		180	428.942		180	354.812
181	393.761		181	443.173		181	424.353		181	292.403		181	283.983		181	460.004		181	429.383		181	349.713
182	391.729		182	437.99		182	420.276		182	284.919		182	279.743		182	456.717		182	432.123		182	352.475
183	384.409		183	431.251		183	413.94		183	280.741		183	277.904		183	459.894		183	436.917		183	362.639
184	376.646		184	425.695		184	405.266		184	271.337		184	275.529		184	453.627		184	444.777		184	365.268
185	366.521		185	426.548		185	408.814		185	261.476		185	275.165		185	451.087		185	451.713		185	361.601
186	358.921		186	425.356		186	406.295		186	249.392		186	272.321		186	455.208		186	457.67		186	361.244
187	353.77		187	421.916		187	401.125		187	241.799		187	270.021		187	453.066		187	468.339		187	357.114
188	350.764		188	419.146		188	397.096		188	232.113		188	272.061		188	449.531		188	474.438		188	355.46
189	350.698		189	414.67		189	393.733		189	222.396		189	272.704		189	452.586		189	476.715		189	354.816
190	349.466		190	409.017		190	392.134		190	220.191		190	268.743		190	449.313		190	475.73		190	351.359
191	340.831		191	411.603		191	391.727		191	213.372		191	273.175		191	444.977		191	481.134		191	351.49
192	333.473		192	412.325		192	391.85		192	202.955		192	282.291		192	436.918		192	484.551		192	356.5
193	328.844		193	413.633		193	389.359		193	201.784		193	279.602		193	433.831		193	483.516		193	354.471
194	322.501		194	418.271		194	386.671		194	205.92		194	276.513		194	434.11		194	483.695		194	349.82
195	316.922		195	426.993		195	389.024		195	212.588		195	274.067		195	431.606		195	490.063		195	349.653
196	310.523		196	428.749		196	380.442		196	205.047		196	270.841		196	427.524		196	493.456		196	347.237
197	301.129		197	428.026		197	383.849		197	204.688		197	267.036		197	426.968		197	498.815		197	345.371
198	295.663		198	427.517		198	384.458		198	201.901		198	267.966		198	425.769		198	503.071		198	343.317
199	291.723		199	423.131		199	400.927		199	194.594		199	263.624		199	424.184		199	508.613		199	342.183
200	288.039		200	421.285		200	404.022		200	190.77		200	260.062		200	417.038		200	511.566		200	341.708
201	284.465		201	420.786		201	405.266		201	188.062		201	251.585		201	415.414		201	512.687		201	339.496
202	280.591		202	418.973		202	402.948		202	187.445		202	249.101		202	412.013		202	522.499		202	336.363
203	274.529		203	416.858		203	404.603		203	186.165		203	243.78		203	407.379		203	525.899		203	333.705
204	271.075		204	415.747		204	406.012		204	191.361		204	238.646		204	402.946		204	527.479		204	335.207
205	264.118		205	412.359		205	403.194		205	191.903		205	231.137		205	407.307		205	532.149		205	337.48
206	248.921		206	410.745		206	400.784		206	189.27		206	224.896		206	407.526		206	527.459		206	341.617
207	239.25		207	412.488		207	399.379		207	182.016		207	227.393		207	394.459		207	526.497		207	340.015
208	236.78		208	412.698		208	397.871		208	181.157		208	232.893		208	387.921		208	525.158		208	341.881
209	237.919		209	413.669		209	394.15		209	179.667		209	226.028		209	383.279		209	521.506		209	339.462
210	235.51		210	415.027		210	391.664		210	179.997		210	217.412		210	380.555		210	518.886		210	340.962
211	239.649		211	419.636		211	391.73		211	180.495		211	211.362		211	374.161		211	517.41		211	341.602
212	236.949		212	424.296		212	396.197		212	183.081		212	204.076		212	372.011		212	516.635		212	340.041
213	238.526		213	424.585		213	394.833		213	185.195		213	196.017		213	373.768		213	508.532		213	351.415
214	235.644		214	421.624		214	395.148		214	180.275		214	191.788		214	372.332		214	503.742		214	352.557
215	235.706		215	425.725		215	394.995		215	180.427		215	192.931		215	374.058		215	501.853		215	354.973
216	234.565		216	429.331		216	387.941		216	183.889		216	195.886		216	375.318		216	508.818		216	357.231
217	226.25		217	436.717		217	380.062		217	183.047		217	197.063		217	375.072		217	504.892		217	362.127
218	218.81		218	439.171		218	380.525		218	183.878		218	197.946		218	375.336		218	500.928		218	363.171
219	221.603		219	440.2		219	378.327		219	185.421		219	191.356		219	371.556		219	499.111		219	367.561
220	223.02		220	439.491		220	375.928		220	184.386		220	188.098		220	377.194		220	498.876		220	363.407
221	228.397		221	436.576		221	374.093		221	187.74		221	187.362		221	380.694		221	495.719		221	369.096
222	225.404		222	435.849		222	374.154		222	187.853		222	185.809		222	382.801		222	490.295		222	376.307
223	224.116		223	435.201		223	372.562		223	192.532		223	187.278		223	389.115		223	487.701		223	378.437
224	222.998		224	438.194		224	370.865		224	202.516		224	185.923		224	386.692		224	491.67		224	381.381
225	222.025		225	439.523		225	366.065		225	206.199		225	188.092		225	390.09		225	490.37		225	384.005
226	232.744		226	435.299		226	370.033		226	194.525		226	189.743		226	387.875		226	491.177		226	386.345
227	235.826		227	430.754		227	369.827		227	197.595		227	188.911		227	386.565		227	484.799		227	387.459
228	240.832		228	426.984		228	367.269		228	201.733		228	188.443		228	387.594		228	477.318		228	391.052
229	243.075		229	429.704		229	366.357		229	204.561		229	190.975		229	387.34		229	474.335		229	394.653
230	245.784		230	428.971		230	361.245		230	207.623		230	196.23		230	385.461		230	475.317		230	396.356
231	253.502		231	430.064		231	357.796		231	210.019		231	202.93		231	388.864		231	472.442		231	398.769
232	259.014		232	427.321		232	353.693		232	212.519		232	206.953		232	393.994		232	466.245		232	399.536
233	259.414		233	417.257		233	347.974		233	205.78		233	213.766		233	395.406		233	460.896		233	399.284
234	264.556		234	412.175		234	344.61		234	207.333		234	222.086		234	394.072		234	460.266		234	400.851
235	266.623		235	411.562		235	351.654		235	214.13		235	224.763		235	393.798		235	459.953		235	397.89
236	265.709		236	411.483		236	350.81		236	223.067		236	225.234		236	393.67		236	454.621		236	391.203
237	268.181		237	406.398		237	347.356		237	225.588		237	218.554		237	389.654		237	454.072		237	393.286
238	268.376		238	405.451		238	346.055		238	230.062		238	210.232		238	388.304		238	450.68		238	396.808
239	270.912		239	409.119		239	351.449		239	237.25		239	204.071		239	388.206		239	450.781		239	399.635
240	273.508		240	410.253		240	349.505		240	238.529		240	203.524		240	389.28		240	447.674		240	405.865
241	274.204		241	411.405		241	347.563		241	254.637		241	203.802		241	386.765		241	449.149		241	410.621
242	275.665		242	408.297		242	343.176		242	265.157		242	202.937		242	385.975		242	438.261		242	405.252
243	277.321		243	408.702		243	341.938		243	267.272		243	204.012		243	385.541		243	432.865		243	403.557
244	274.8		244	405.153		244	339.569		244	272.65		244	202.791		244	389.471		244	430.939		244	400.28
245	279.181		245	402.195		245	330.7		245	282.608		245	212.963		245	385.038		245	426.644		245	397.929
246	284.839		246	399.089		246	321.417		246	285.953		246	217.736		246	383.172		246	425.323		246	396.06
247	291.421		247	392.587		247	319.652		247	294.477		247	228.261		247	381.896		247	421.874		247	396.926
248	296.476		248	400.589		248	318.469		248	298.199		248	243.036		248	378.631		248	421.719		248	393.702
249	299.712		249	398.647		249	307.332		249	310.411		249	256.37		249	382.695		249	421.341		249	389.597
250	297.597		250	400.229		250	299.73		250	323.126		250	265.71		250	383.488		250	420.398		250	381.305
251	301.496		251	403.927		251	289.484		251	334.432		251	275.06		251	388.156		251	413.313		251	374.85
252	303.275		252	402.145		252	278.815		252	348.681		252	282.984		252	393.531		252	415.514		252	375.921
253	303.343		253	397.767		253	273.619		253	360.917		253	293.458		253	392.624		253	414.197		253	369.955
254	304.96		254	392.214		254	268.918		254	372.01		254	300.993		254	391.55		254	413.936		254	371.849
255	309.155		255	381.948		255	259.097		255	383.532		255	308.823		255	388.89		255	403.435		255	371.239
256	310.553		256	383.087		256	253.56		256	394.205		256	320.803		256	389.352		256	396.056		256	370.212
257	308.218		257	383.15		257	254.248		257	405.083		257	330.57		257	392.054		257	390.713		257	363.008
258	315.76		258	376.829		258	257.244		258	413.452		258	337.123		258	398.578		258	388.735		258	359.206
259	317.877		259	370.675		259	262.047		259	419.876		259	342.219		259	401.43		259	386.626		259	354.154
260	318.929		260	371.718		260	274.442		260	428.392		260	346.847		260	397.913		260	384.627		260	347.148
261	319.541		261	370.359		261	280.572		261	434.777		261	352.54		261	397.215		261	387.047		261	343.322
262	315.342		262	373.174		262	287.763		262	441.488		262	359.863		262	393.081		262	382.815		262	335.785
263	310.589		263	371.27		263	293.853		263	446.015		263	371.794		263	390.406		263	378.888		263	321.691
264	307.028		264	365.657		264	299.432		264	450.183		264	376.034		264	385.219		264	376.984		264	309.033
265	304.353		265	357.119		265	301.147		265	452.743		265	379.218		265	377.388		265	373.637		265	300.056
266	301.029		266	355.487		266	306.291		266	454.634		266	383.098		266	353.155		266	371.952		266	301.157
267	300.149		267	350.637		267	306.423		267	456.471		267	385.226		267	349.893		267	377.793		267	299.432
268	297.037		268	342.089		268	307.061		268	456.916		268	388.517		268	334.462		268	376.992		268	297.521
269	296.002		269	341.363		269	304.466		269	457.795		269	390.6		269	336.973		269	376.541		269	295.242
270	289.775		270	338.925		270	302.902		270	457.714		270	394.944		270	330.466		270	375.917		270	292.719
271	285.585		271	332.855		271	301.726		271	457.68		271	397.332		271	326.295		271	371.387		271	289.327
272	278.916		272	330.194		272	302.567		272	455.569		272	399.62		272	328.332		272	366.255		272	287.214
273	276.465		273	332.377		273	298.377		273	457.168		273	402.215		273	326.034		273	366.864		273	285.446
274	277.625		274	330.7		274	293.185		274	454.791		274	400.723		274	331.771		274	364.763		274	285.636
275	280.892		275	326.556		275	292.767		275	452.685		275	402.343		275	333.844		275	362.275		275	282.844
276	279.553		276	318.286		276	286.715		276	452.024		276	406.062		276	341.014		276	364.558		276	280.68
277	279.585		277	315.713		277	281.379		277	448.171		277	405.857		277	334.115		277	363.373		277	272.017
278	278.056		278	314.923		278	274.522		278	444.203		278	406.832		278	339.039		278	371.875		278	267.255
279	283.221		279	313.628		279	268.002		279	439.195		279	412.051		279	343.413		279	369.723		279	264.313
280	282.05		280	314.107		280	261.603		280	434.051		280	414.252		280	345.923		280	365.491		280	264.523
281	286.517		281	309.949		281	256.944		281	428.647		281	416.473		281	346.513		281	374.111		281	269.047
282	284.018		282	300.58		282	252.899		282	423.524		282	418.337		282	348.594		282	378.948		282	271.641
283	278.938		283	301.086		283	249.31		283	418.681		283	419.399		283	351.514		283	386.153		283	269.822
284	276.139		284	300.553		284	248.778		284	411.711		284	419.976		284	351.738		284	385.493		284	265.188
285	278.881		285	300.445		285	250.929		285	406.274		285	419.004		285	355.034		285	386.591		285	260.651
286	277.883		286	299.269		286	245.823		286	403.513		286	418.552		286	354.775		286	382.814		286	257.221
287	277.076		287	299.475		287	243.162		287	401.924		287	417.919		287	355.772		287	382.654		287	249.737
288	274.465		288	300.906		288	241.413		288	399.589		288	415.089		288	360.002		288	380.824		288	246.689
289	272.08		289	304.936		289	235.393		289	396.834		289	410.563		289	363.805		289	377.021		289	241.798
290	270.041		290	310.765		290	228.643		290	393.432		290	406.107		290	363.737		290	370.883		290	237.704
291	266.786		291	317.792		291	230.182		291	389.402		291	401.09		291	367.474		291	372.161		291	232.85
292	270.941		292	317.349		292	228.324		292	388.02		292	395.807		292	371.867		292	366.537		292	228.591
293	270.911		293	318.505		293	226.848		293	386.985		293	389.461		293	382.634		293	365.209		293	225.46
294	267.096		294	319.224		294	228.862		294	381.632		294	383.988		294	386.029		294	361.498		294	224
295	261.058		295	315.695		295	233.065		295	375.421		295	379.652		295	386.385		295	365.708		295	225.588
296	259.452		296	311.514		296	236.497		296	365.635		296	373.492		296	388.1		296	366.251		296	223.448
297	258.086		297	305.917		297	241.238		297	358.132		297	366.86		297	389.385		297	368.913		297	223.715
298	259.148		298	303.942		298	242.254		298	350.613		298	361.097		298	385.33		298	368.038		298	222.582
299	260.589		299	301.144		299	246.109		299	345.474		299	354.692		299	381.511		299	365.99		299	219.472
300	260.892		300	299.947		300	248.329		300	341.659		300	349.598		300	377.327		300	368.076		300	219.261
301	257.455		301	300.175		301	248.355		301	333.37		301	343.958		301	376.733		301	371.495		301	217.383
302	255.917		302	297.804		302	247.164		302	324.283		302	338.798		302	373.893		302	377.368		302	213.807
303	255.56		303	297.305		303	247.869		303	315.321		303	333.695		303	372.671		303	375.648		303	218.364
304	253.093		304	294.572		304	247.875		304	305.923		304	327.341		304	368.1		304	372.215		304	224.095
305	258.486		305	291.778		305	246.532		305	297.008		305	318.613		305	365.107		305	371.936		305	230.245
306	263.974		306	291.373		306	251.429		306	286.705		306	310.916		306	362.921		306	370.271		306	228.824
307	272.096		307	295.278		307	254.332		307	276.711		307	302.127		307	363.095		307	370.538		307	229.184
308	277.846		308	285.842		308	255.471		308	270.971		308	292.741		308	373.148		308	366.25		308	229.176
309	271.049		309	282.13		309	255.908		309	266.998		309	283.074		309	374.962		309	365.967		309	229.396
310	273.406		310	275.491		310	256.23		310	258.395		310	279.614		310	378.942		310	369.238		310	232.714
311	277.363		311	276.049		311	258.421		311	246.421		311	279.764		311	383.612		311	367.989		311	233.386
312	279.146		312	271.495		312	258.345		312	236.679		312	275.792		312	393.285		312	365.037		312	235.321
313	279.414		313	261.108		313	257.382		313	228.048		313	273.788		313	398.336		313	362.062		313	235.883
314	285.359		314	262.954		314	257.029		314	219.022		314	273.059		314	399.181		314	362.543		314	234.603
315	287.546		315	267.722		315	258.027		315	215.292		315	268.675		315	404.106		315	360.857		315	233.668
316	295.481		316	269.78		316	257.503		316	205.47		316	262.666		316	406.818		316	356.94		316	231.755
317	293.511		317	270.853		317	263.91		317	196.432		317	257.5		317	407.145		317	355.753		317	229.398
318	298.428		318	271.606		318	268.264		318	188.025		318	251.287		318	406.492		318	357.806		318	219.671
319	308.178		319	271.61		319	268.406		319	179.514		319	248.405		319	406.678		319	357.218		319	217.24
320	307.578		320	273.085		320	270.283		320	170.674		320	246.679		320	411.776		320	355.805		320	218.799
321	313.838		321	271.903		321	269.648		321	163.14		321	243.537		321	411.459		321	349.756		321	220.428
322	320.1		322	269.114		322	271.019		322	157.496		322	240.276		322	409.602		322	349.467		322	219.917
323	329.418		323	265.257		323	272.688		323	148.999		323	238.226		323	406.808		323	347.442		323	221.989
324	335.868		324	263.64		324	270.767		324	140.397		324	233.545		324	403.884		324	342.065		324	223.466
325	344.206		325	262.184		325	270.391		325	135.815		325	233.538		325	402.519		325	336.453		325	226.188
326	358.155		326	264.872		326	274.991		326	125.627		326	231.715		326	400.992		326	331.897		326	227.414
327	369.225		327	264.918		327	276.464		327	131.914		327	226.644		327	401.758		327	326.423		327	227.553
328	379.818		328	268.646		328	275.319		328	125.904		328	223.589		328	402.605		328	322.102		328	225.517
329	383.447		329	270.849		329	275.8		329	119.179		329	220.476		329	403.293		329	320.77		329	223.183
330	385.768		330	269.673		330	272.366		330	113.361		330	214.419		330	402.507		330	317.268		330	222.33
331	391.672		331	269.799		331	271.333		331	108.535		331	205.947		331	404.867		331	313.783		331	217.631
332	395.17		332	269.108		332	270.636		332	102.1		332	200.486		332	406.193		332	308.001		332	215.277
333	402.396		333	270.709		333	270.643		333	95.7271		333	195.496		333	403.819		333	305.224		333	212.15
334	408.822		334	278.033		334	271.969		334	98.7828		334	191.018		334	401.282		334	302.755		334	207.564
335	409.017		335	279.867		335	270.359		335	94.7763		335	183.321		335	401.049		335	303.794		335	207.319
336	414.19		336	279.066		336	270.055		336	89.2565		336	175.378		336	399.731		336	297.316		336	204.315
337	427.654		337	276.06		337	267.789		337	90.2883		337	169.095		337	396.406		337	296.095		337	205.729
338	439.287		338	275.226		338	266.98		338	92.9422		338	173.458		338	395.246		338	291.669		338	207.761
339	453.631		339	277		339	265.773		339	94.5236		339	182.661		339	389.716		339	286.376		339	208.25
340	467.05		340	274.674		340	263.938		340	96.252		340	189.755		340	383.833		340	279.319		340	208.66
341	484.565		341	268.587		341	262.171		341	101.947		341	192.732		341	377.876		341	274.792		341	208.445
342	500.72		342	265.86		342	260.748		342	100.188		342	196.089		342	374.422		342	269.225		342	207.724
343	511.205		343	263.216		343	256.98		343	97.727		343	202.351		343	372.643		343	268.709		343	212.801
344	523.831		344	260.567		344	254.715		344	101.45		344	207.833		344	366.644		344	264.687		344	212.354
345	535.34		345	257.539		345	249.034		345	107.027		345	216.644		345	356.526		345	260.781		345	212.448
346	548.82		346	253.121		346	247.994		346	107.846		346	215.277		346	348.831		346	256.66		346	213.328
347	556.382		347	251.226		347	248.078		347	114.825		347	217.203		347	337.525		347	249.38		347	215.076
348	564.603		348	249.636		348	246.649		348	117.681		348	217.583		348	331.096		348	239.028		348	216.216
349	572.232		349	247.6		349	248.167		349	128.693		349	215.757		349	326.248		349	232.021		349	218.762
350	578.683		350	245.737		350	256.453		350	130.626		350	215.295		350	316.804		350	225.579		350	217.968
351	592.68		351	240.785		351	261.669		351	131.725		351	214.603		351	305.722		351	216.871		351	219.806
352	604.998		352	236.59		352	266.158		352	132.939		352	215.179		352	295.711		352	209.885		352	221.285
353	610.312		353	234.463		353	273.792		353	132.454		353	213.654		353	289.341		353	202.577		353	222.311
354	617.471		354	233.678		354	276.423		354	132.217		354	209.529		354	287.801		354	191.104		354	225.663
355	625.659		355	232.68		355	278.08		355	133.629		355	208.947		355	283.471		355	180.085		355	225.307
356	629.253		356	238.13		356	281.354		356	133.194		356	207.296		356	279.496		356	179.064		356	224.976
357	634.308		357	236.938		357	281.902		357	133.737		357	206.076		357	272.59		357	171.705		357	223.484
358	642.175		358	236.225		358	284.347		358	132.649		358	203.604		358	266.183		358	170.951		358	224.117
359	654.158		359	237.611		359	282.834		359	133		359	203.45		359	257.14		359	165.695		359	223.516
360	663.208		360	238.604		360	283.356		360	134.165		360	203.088		360	248.405		360	163.69		360	223.574
361	670.553		361	238.409		361	281.526		361	134.957		361	203.455		361	239.795		361	157.012		361	222.7
362	677.04		362	236.887		362	278.078		362	133.43		362	203.002		362	226.04		362	153.449		362	220.112
363	686.741		363	236.605		363	275.107		363	132.464		363	202.976		363	220.188		363	154.338		363	218.182
364	695.192		364	235.407		364	272.014		364	132.62		364	201.149		364	215.164		364	152.389		364	224.964
365	701.534		365	243.834		365	269.21		365	131.718		365	201.825		365	213.009		365	150.644		365	230.129
366	705.703		366	245.877		366	266.105		366	131.486		366	200.261		366	210.542		366	151.428		366	238.979
367	710.053		367	243.436		367	261.961		367	130.607		367	198.589		367	227.586		367	150.754		367	237.932
368	713.987		368	243.823		368	257.996		368	130.318		368	201.242		368	233.599		368	150.478		368	236.82
369	719.525		369	247.718		369	255.057		369	130.603		369	198.906		369	248.984		369	148.395		369	237.106
370	720.984		370	244.988		370	251.195		370	130.703		370	198.343		370	248.49		370	146.962		370	235.865
371	725.71		371	242.992		371	249.576		371	130.915		371	197.679		371	253.032		371	149.595		371	236.793
372	729.454		372	240.911		372	245.979		372	130.835		372	196.018		372	260.589		372	150.443		372	238.375
373	735.331		373	239.179		373	242.27		373	130.645		373	195.831		373	262.815		373	154.161		373	237.379
374	736.708		374	235.601		374	237.952		374	129.775		374	192.748		374	267.046		374	153.028		374	235.423
375	733.825		375	233.548		375	232.839		375	129.184		375	193.222		375	269.027		375	150.732		375	234.955
376	730.938		376	229.922		376	229.839		376	128.31		376	192.423		376	270.497		376	149.559		376	235.819
377	728.319		377	230.575		377	228.244		377	129.096		377	190.913		377	266.214		377	159.035		377	235.31
378	721.813		378	229.319		378	227.043		378	129.143		378	190.056		378	276.144		378	164.528		378	238.057
379	720.862		379	227.633		379	225.048		379	129.292		379	189.694		379	272.852		379	169.551		379	237.436
380	711.667		380	226.176		380	223.507		380	130.416		380	185.585		380	266.591		380	172.012		380	236.659
381	704.669		381	226.856		381	222.026		381	130.341		381	185.154		381	261.602		381	181.079		381	236.656
382	697.679		382	226.784		382	219.582		382	130.607		382	186.967		382	260.278		382	186.736		382	235.33
383	690.586		383	230.79		383	220.692		383	131.031		383	186.323		383	257.575		383	189.154		383	234.535
384	684.729		384	226.174		384	220.158		384	130.946		384	187.496		384	252.42		384	191.915		384	232.508
385	679.76		385	225.537		385	218.097		385	131.603		385	188.223		385	249.819		385	191.869		385	230.913
386	672.133		386	222.166		386	216.545		386	131.802		386	192.359		386	251.654		386	198.588		386	229.852
387	664.893		387	215.166		387	215.383		387	132.799		387	193.61		387	253.632		387	209.204		387	227.92
388	653.386		388	209.29		388	212.332		388	133.014		388	191.081		388	249.958		388	217.709		388	226.256
389	643.848		389	203.089		389	210.523		389	133.305		389	193.623		389	245.024		389	227.072		389	224.651
390	633.817		390	200		390	209.007		390	131.36		390	197.463		390	237.658		390	237.617		390	223.33
391	620.333		391	197.23		391	213.615		391	131.298		391	201.364		391	234.417		391	251.2		391	221.202
392	607.418		392	196.613		392	213.786		392	130.506		392	203.633		392	232.298		392	264.115		392	219.133
393	591.792		393	194.443		393	213.268		393	131.059		393	205.043		393	231.913		393	278.04		393	216.167
394	579.178		394	188.19		394	212.413		394	131.623		394	207.703		394	228.376		394	290.857		394	214.029
395	569.576		395	183.991		395	212.421		395	131.889		395	208.893		395	228.179		395	305.66		395	211.053
396	562.929		396	181.571		396	212.615		396	131.614		396	209.565		396	229.706		396	319.38		396	208.301
397	551.627		397	180.252		397	210.908		397	132.236		397	210.463		397	230.976		397	329.993		397	204.59
398	542.391		398	182.695		398	210.073		398	132.998		398	211.927		398	230.562		398	338.854		398	200.631
399	531.389		399	183.131		399	208.581		399	133.397		399	213.122		399	231.07		399	346.2		399	196.357
400	517.655		400	184.593		400	209.066		400	135.493		400	217.19		400	231.519		400	353.328		400	192.934
401	503.252		401	187.81		401	208.688		401	135.395		401	218.962		401	233.184		401	360.155		401	189.082
402	492.717		402	187.513		402	208.023		402	135.599		402	221.382		402	236.454		402	366.193		402	185.521
403	478.244		403	185.681		403	209.066		403	135.995		403	222.916		403	237.629		403	371.508		403	184.942
404	463.552		404	186.978		404	207.986		404	136.68		404	224.757		404	240.743		404	377.216		404	180.676
405	452.251		405	191.559		405	207.631		405	136.801		405	225.403		405	245.68		405	381.993		405	177.283
406	434.877		406	194.961		406	208.04		406	137.941		406	227.903		406	248.588		406	387.389		406	171.561
407	416.727		407	195.507		407	205.633		407	137.736		407	230.417		407	251.12		407	391.648		407	167.16
408	404.906		408	196.994		408	203.359		408	138.146		408	228.917		408	251.448		408	395.773		408	162.938
409	388.909		409	207.853		409	199.956		409	138.567		409	230.791		409	249.122		409	400.245		409	158.678
410	383.036		410	214.096		410	195.854		410	137.729		410	234.115		410	255.383		410	404.559		410	154.136
411	369.1		411	221.119		411	196		411	137.72		411	239.548		411	259.543		411	409.101		411	149.124
412	352.486		412	224.125		412	196.604		412	137.367		412	245.416		412	260.108		412	413.744		412	143.675
413	340.242		413	228.563		413	198.04		413	137.105		413	250.666		413	258.88		413	418		413	137.506
414	328.74		414	240.481		414	198.394		414	136.436		414	255.364		414	257.971		414	422.044		414	130.368
415	320.875		415	241.63		415	200.062		415	136.723		415	258.5		415	252.813		415	425.842		415	123.46
416	310.813		416	241.526		416	198.843		416	136.447		416	259.329		416	255.125		416	427.969		416	117.069
417	298.606		417	246.674		417	199.079		417	136.807		417	259.548		417	254.713		417	430.437		417	108.155
418	294.97		418	249.584		418	198.815		418	137.633		418	260.408		418	254.371		418	433.529		418	103.781
419	288.011		419	250.345		419	200.232		419	136.993		419	261.731		419	256.933		419	436.232		419	105.505
420	278.609		420	250.465		420	200.693		420	135.664		420	263.127		420	260.103		420	438.646		420	103.791
421	272.471		421	249.022		421	200.366		421	136.481		421	262.684		421	263.902		421	439.612		421	99.406
422	259.124		422	250.674		422	200.378		422	136.758		422	261.012		422	267.99		422	441.017		422	99.4134
423	243.298		423	252.279		423	202.131		423	137.111		423	259.215		423	272.179		423	439.481		423	95.8325
424	233.801		424	256.125		424	202.677		424	136.217		424	260.239		424	274.704		424	437.045		424	93.1361
425	225.498		425	257.745		425	203.578		425	135.137		425	262.865		425	276.589		425	434.305		425	89.5632
426	219.387		426	258.509		426	203.057		426	134.709		426	264.702		426	279.957		426	431.126		426	84.708
427	211.298		427	259.182		427	202.565		427	136.418		427	265.92		427	281.256		427	427.782		427	80.9756
428	202.458		428	260.744		428	200.106		428	140.371		428	269.044		428	282.183		428	425.256		428	77.7018
429	193.698		429	262.849		429	200.345		429	140.935		429	270.096		429	283.991		429	422.719		429	75.606
430	188.354		430	262.896		430	199.41		430	139.967		430	270.876		430	286.422		430	418.756		430	72.5776
431	185.11		431	262.172		431	199.876		431	139.572		431	272.228		431	286.51		431	414.487		431	69.0428
432	181.756		432	260.933		432	200.609		432	139.528		432	275.387		432	286.047		432	408.658		432	71.7922
433	178.012		433	260.177		433	201.09		433	139.995		433	274.814		433	285.086		433	403.157		433	72.1998
434	173.959		434	259.442		434	200.115		434	139.958		434	274.022		434	284.548		434	396.532		434	73.8502
435	172.913		435	258.115		435	196.762		435	139.851		435	272.554		435	286.03		435	389.867		435	77.6891
436	181.033		436	258.291		436	196.261		436	138.423		436	271.901		436	285.372		436	382.035		436	78.1812
437	182.812		437	255.953		437	194.548		437	138.3		437	271.3		437	283.929		437	374.814		437	81.9311
438	182.077		438	255.867		438	194.348		438	137.842		438	271.024		438	281.247		438	367.868		438	86.6527
439	183.416		439	254.001		439	193.664		439	137.592		439	270.995		439	278.84		439	360.245		439	87.8158
440	180.34		440	251.838		440	192.44		440	136.838		440	271.117		440	278.698		440	351.627		440	88.1306
441	180.253		441	250.94		441	192.91		441	135.195		441	271.662		441	280.06		441	341.555		441	88.4276
442	173.489		442	252.685		442	193.013		442	135.038		442	270.885		442	278.143		442	331.397		442	87.8779
443	169.15		443	251.658		443	192.861		443	134.924		443	270.716		443	279.529		443	321.901		443	89.8025
444	169.661		444	251.194		444	194.613		444	134.366		444	269.861		444	278.198		444	312.279		444	87.2065
445	166.882		445	250.167		445	194.293		445	136.618		445	270.542		445	278.542		445	302.767		445	88.5015
446	172.405		446	248.1		446	196.637		446	136.322		446	271.707		446	279.534		446	291.693		446	91.1649
447	169.821		447	248.191		447	198.452		447	136.006		447	272.473		447	279.796		447	280.111		447	93.2515
448	171.535		448	248.019		448	199.076		448	135.387		448	274.569		448	283.211		448	269.346		448	94.016
449	173.497		449	248.003		449	199.511		449	135.419		449	277.165		449	283.084		449	261.194		449	94.702
450	176.372		450	247.829		450	199.807		450	134.704		450	281.907		450	282.666		450	251.41		450	95.5879
451	182.107		451	247.977		451	200.799		451	133.542		451	281.271		451	286.189		451	243.904		451	96.1271
452	182.971		452	251.127		452	202.111		452	133.081		452	281.228		452	289.868		452	236.442		452	97.062
453	182.275		453	252.093		453	201.68		453	132.479		453	280.509		453	294.295		453	229.14		453	98.021
454	188.381		454	248.009		454	202.808		454	132.465		454	283.488		454	294.892		454	219.883		454	98.7499
455	192.619		455	249.033		455	203.881		455	131.57		455	285.757		455	292.32		455	213.492		455	98.9369
456	196.245		456	253.932		456	203.464		456	129.897		456	286.403		456	289.937		456	208.822		456	99.4572
457	203.546		457	253.783		457	202.214		457	129.101		457	284.863		457	288.304		457	202.686		457	98.1871
458	209.586		458	252		458	200.657		458	128.003		458	282.078		458	285.602		458	195.719		458	97.7048
459	213.22		459	251.603		459	196.012		459	120.259		459	279.911		459	283.025		459	191.231		459	95.584
460	213.821		460	248.505		460	194.627		460	120.731		460	277.914		460	275.801		460	187.513		460	94.3873
461	214.774		461	249.399		461	193.623		461	120.702		461	278.354		461	268.289		461	179.17		461	93.2249
462	216.238		462	248.682		462	192.833		462	119.876		462	277.752		462	263.968		462	177.404		462	91.4651
463	215.709		463	248.049		463	192.21		463	121.452		463	277.07		463	262.832		463	172.312		463	90.0924
464	216.721		464	245.213		464	192.002		464	122.211		464	274.721		464	263.724		464	166.709		464	89.2364
465	216.796		465	242.302		465	190.452		465	121.983		465	273.341		465	265.771		465	160.026		465	88.4852
466	216.411		466	238.552		466	188.656		466	122.772		466	272.188		466	265.759		466	156.303		466	87.7642
467	216.004		467	237.982		467	186.697		467	123.705		467	271.576		467	266.15		467	153.698		467	87.3527
468	213.843		468	236.266		468	184.801		468	124.037		468	269.69		468	266.287		468	153.008		468	86.8142
469	214.742		469	234.009		469	182.471		469	124.365		469	267.481		469	265.108		469	150.969		469	86.3464
470	213.022		470	231.648		470	181.598		470	124.464		470	267.755		470	263.289		470	151.455		470	84.6832
471	211.953		471	230.799		471	180.614		471	124.841		471	268.518		471	259.432		471	151.204		471	81.3295
472	211.098		472	229.801		472	178.852		472	124.303		472	267.643		472	257.023		472	146.166		472	81.2733
473	209.819		473	228.249		473	180.507		473	121.914		473	267.372		473	254.373		473	144.7		473	80.8289
474	207.527		474	226.209		474	179.702		474	120.303		474	265.751		474	251.465		474	142.552		474	80.0824
475	205.933		475	224.529		475	178.455		475	117.289		475	265.822		475	249.55		475	144.424		475	79.2732
476	205.566		476	220.934		476	179.642		476	117.254		476	266.062		476	248.579		476	148.73		476	78.3995
477	205.132		477	218.952		477	179.736		477	112.903		477	265.471		477	246.39		477	149.572		477	78.6353
478	204.33		478	216.811		478	180.493		478	113.269		478	263.691		478	246.146		478	149.907		478	79.0578
479	203.336		479	214.555		479	178.368		479	116.226		479	265.096		479	243.189		479	152.664		479	79.2086
480	200.044		480	212.187		480	177.805		480	118.722		480	265.393		480	241.819		480	153.073		480	79.8534
481	200.356		481	209.133		481	176.657		481	120.58		481	267.809		481	241.74		481	159.195		481	79.7777
482	198.258		482	206.023		482	176.326		482	123.311		482	268.158		482	242.157		482	163.088		482	79.8087
483	195.131		483	200.217		483	176.492		483	125.371		483	268.435		483	240.16		483	164.034		483	79.7299
484	193.54		484	197.242		484	174.988		484	127.859		484	267.366		484	239.53		484	170.149		484	79.5416
485	191.665		485	197.28		485	172.465		485	130.131		485	266.659		485	241.275		485	174.744		485	79.2736
486	189.418		486	196.064		486	171.722		486	132.109		486	265.607		486	240.401		486	184.211		486	78.2805
487	186.846		487	195.89		487	170.687		487	134.01		487	262.955		487	237.797		487	187.934		487	78.0823
488	183.527		488	199.286		488	169.135		488	135.953		488	262.515		488	235.343		488	188.912		488	77.2439
489	182.279		489	202.455		489	167.537		489	138.39		489	265.757		489	235.432		489	192.08		489	77.8867
490	179.312		490	206.961		490	165.774		490	139.946		490	265.891		490	235.85		490	194.132		490	77.9236
491	176.183		491	207.85		491	167.161		491	143.054		491	263.443		491	240.402		491	196.111		491	78.0803
492	174.209		492	209.022		492	165.114		492	145.505		492	260.694		492	242.393		492	197.344		492	78.0182
493	172.561		493	208.595		493	162.652		493	148.038		493	261.24		493	240.992		493	198.884		493	77.7248
494	174.366		494	206.176		494	163.574		494	150.003		494	260.918		494	239.014		494	200.339		494	77.7334
495	174.782		495	210.251		495	163.534		495	151.504		495	260.078		495	237.239		495	202.055		495	77.7348
496	172.553		496	214.577		496	159.383		496	153.173		496	260.414		496	237.38		496	204.1		496	77.6171
497	170.164		497	215.334		497	160.39		497	154.893		497	260.419		497	236.832		497	204.488		497	77.5812
498	167.037		498	213.401		498	160.449		498	156.47		498	262.099		498	234.565		498	205.845		498	77.671
499	164.858		499	209.881		499	160.159		499	157.427		499	260.461		499	233.094		499	205.208		499	75.7725
500	162.139		500	206.974		500	160.203		500	158.62		500	258.511		500	232.029		500	207.054		500	75.7174
501	158.941		501	205.974		501	161.124		501	157.479		501	256.729		501	230.204		501	207.233		501	74.7868
502	156.199		502	202.12		502	161.367		502	159.015		502	256.564		502	226.558		502	207.452		502	74.9318
503	154.101		503	201.464		503	161.079		503	160.542		503	256.171		503	221.912		503	208.102		503	75.0581
504	152.933		504	200.486		504	162.663		504	160.679		504	255.87		504	217.813		504	208.863		504	75.1886
505	151.999		505	199.131		505	164.668		505	161.509		505	254.425		505	212.508		505	210.671		505	75.1398
506	150.091		506	198.19		506	164.757		506	162.711		506	254.22		506	207.934		506	212.867		506	74.9822
507	148.679		507	195.13		507	165.819		507	163.108		507	254.995		507	204.754		507	203.784		507	75.9236
508	147.625		508	194.998		508	162.666		508	164.646		508	254.878		508	202.44		508	199.777		508	75.3013
509	144.649		509	195.767		509	166.947		509	165.574		509	258.628		509	200.457		509	197.254		509	75.0797
510	145.476		510	196.23		510	170.054		510	166.511		510	260.22		510	198.7		510	197.295		510	74.8079
511	143.723		511	196.942		511	175.469		511	166.939		511	260.912		511	194.16		511	196.135		511	74.6676
512	141.86		512	198.274		512	174.567		512	168.111		512	259.791		512	190.359		512	197.892		512	74.6723
513	140.796		513	195.268		513	175.197		513	169.121		513	255.107		513	187.427		513	200.067		513	74.9944
514	138.56		514	194.762		514	175.3		514	170.923		514	249.26		514	188.367		514	201.871		514	75.3639
515	135.584		515	192.724		515	177.277		515	172.95		515	243.555		515	189.087		515	203.089		515	75.7753
516	133.813		516	190.445		516	179.362		516	172.87		516	237.278		516	194.27		516	204.928		516	75.4323
517	131.82		517	187.226		517	178.735		517	173.273		517	234.265		517	192.423		517	206.503		517	74.935
518	129.523		518	183.391		518	179.82		518	172.664		518	234.62		518	195.518		518	207.223		518	78.0384
519	126.647		519	182.006		519	180.298		519	172.629		519	237.751		519	200.698		519	207.055		519	78.0402
520	125.11		520	179.709		520	181.373		520	172.139		520	236.925		520	203.442		520	206.52		520	79.063
521	122.519		521	177.386		521	181.132		521	171.879		521	234.368		521	205.749		521	206.116		521	79.6463
522	120.632		522	175.539		522	181.304		522	169.705		522	233.609		522	207.243		522	205.757		522	79.6279
523	119.515		523	173.189		523	182.291		523	169.036		523	235.626		523	209.073		523	205.291		523	80.5304
524	119.537		524	171.598		524	182.66		524	168.578		524	236.977		524	209.506		524	207.357		524	81.551
525	117.51		525	170.346		525	183.091		525	168.593		525	237.49		525	210.271		525	209.536		525	82.4757
526	117.098		526	169.964		526	184.196		526	167.946		526	237.438		526	205.105		526	212.113		526	82.9264
527	113.904		527	169.534		527	186.673		527	167.59		527	237.123		527	198.748		527	213.801		527	82.7772
528	112.383		528	169.599		528	188.145		528	166.864		528	237.984		528	195.123		528	215.286		528	83.6029
529	109.947		529	169.406		529	190.171		529	165.533		529	237.063		529	193.512		529	215.574		529	84.6762
530	106.361		530	168.702		530	191.623		530	163.861		530	238.343		530	190.416		530	215.055		530	85.327
531	105.981		531	167.313		531	193.336		531	161.76		531	238.744		531	187.024		531	215.249		531	86.1697
532	107.01		532	166.563		532	194.609		532	160.498		532	238.233		532	186.385		532	214.519		532	87.8467
533	104.5		533	167.194		533	195.901		533	159.547		533	237.173		533	181.526		533	215.07		533	88.7667
534	106.245		534	166.908		534	197.83		534	159.183		534	236.374		534	179.703		534	215.273		534	90.033
535	106.561		535	166.149		535	200.062		535	157.888		535	236.225		535	181.722		535	214.709		535	91.0206
536	107.047		536	165.882		536	200.916		536	157.502		536	237.542		536	185.413		536	211.386		536	91.3975
537	104.956		537	164.973		537	201.556		537	158.441		537	238.909		537	183.08		537	213.68		537	91.2104
538	105.601		538	164.501		538	201.799		538	158.286		538	240.388		538	180.927		538	213.665		538	92.0239
539	105.297		539	162.793		539	199.035		539	156.377		539	241.602		539	181.125		539	213.045		539	92.2994
540	105.523		540	162.771		540	200.041		540	155.308		540	243.504		540	186.075		540	211.476		540	93.27
541	105.607		541	163.377		541	200.08		541	154.899		541	245.199		541	186.706		541	209.85		541	94.2721
542	107.459		542	162.751		542	199.528		542	155.485		542	245.813		542	188.31		542	210.787		542	94.5282
543	108.477		543	162.186		543	200.221		543	153.764		543	247.44		543	191.64		543	211.485		543	96.2086
544	109.112		544	162.346		544	201.881		544	152.884		544	249.48		544	189.205		544	210.799		544	96.4551
545	110.876		545	162.051		545	203.013		545	152.578		545	251.238		545	186.887		545	210.196		545	100.087
546	112.271		546	162.142		546	203.376		546	151.075		546	252.176		546	184.264		546	209.778		546	100.701
547	111.967		547	160.66		547	205.163		547	150.667		547	251.776		547	182.203		547	209.691		547	100.461
548	113.492		548	161.659		548	205.45		548	149.513		548	253.593		548	182.035		548	209.322		548	99.9597
549	114.768		549	162.178		549	209.057		549	148.762		549	255.175		549	181.924		549	207.072		549	99.0491
550	114.951		550	163.768		550	211.611		550	148.365		550	255.447		550	180.337		550	206.885		550	98.7233
551	114.771		551	165.027		551	213.208		551	148.132		551	255.512		551	180.251		551	207.027		551	98.4777
552	115.373		552	165		552	214.472		552	147.108		552	255.847		552	181.176		552	205.269		552	98.1031
553	115.953		553	163.177		553	213.709		553	145.699		553	257.42		553	183.489		553	204.587		553	96.8635
554	116.141		554	163.868		554	216.349		554	144.649		554	256.807		554	184.759		554	204.126		554	95.676
555	116.624		555	167.094		555	216.302		555	142.042		555	254.589		555	184.189		555	203.491		555	94.2662
556	119.495		556	167.655		556	215.861		556	141.216		556	252.961		556	180.404		556	202.439		556	93.0341
557	120.519		557	166.655		557	217.277		557	138.974		557	250.326		557	181.072		557	202.583		557	91.9916
558	121.088		558	166.845		558	219.211		558	137.688		558	246.983		558	180.755		558	201.114		558	92.1412
559	122.18		559	168.688		559	221.675		559	137.456		559	249.415		559	180.865		559	200.991		559	92.1475
560	123.319		560	168.944		560	221.976		560	144.567		560	252.882		560	181.773		560	198.748		560	92.8106
561	124.052		561	171.269		561	223.218		561	143.486		561	254.081		561	186.629		561	197.641		561	93.0777
562	124.858		562	169.812		562	224.394		562	142.702		562	254.914		562	194.219		562	195.909		562	92.8009
563	124.331		563	169.208		563	224.025		563	140.783		563	254.507		563	199.633		563	195.353		563	92.1332
564	124.693		564	167.271		564	225.788		564	138.527		564	254.468		564	206.287		564	193.993		564	91.6612
565	125.244		565	167.532		565	225.684		565	136.617		565	257.054		565	212.572		565	192.078		565	92.0153
566	126.695		566	167.262		566	228.03		566	134.486		566	256.571		566	213.006		566	192.268		566	90.8297
567	127.603		567	168.21		567	229.38		567	133.069		567	256.79		567	214.906		567	191.704		567	89.7827
568	128.345		568	167.292		568	229.831		568	132.221		568	256.45		568	214.11		568	191.188		568	88.3357
569	131.034		569	166.666		569	232.119		569	132.793		569	259.878		569	215.338		569	190.49		569	88.4274
570	129.993		570	165.9		570	233.125		570	131.683		570	262.184		570	216.338		570	189.558		570	84.9107
571	131.349		571	166.064		571	233.611		571	130.227		571	263.288		571	217.701		571	187.421		571	84.3176
572	133.277		572	165.71		572	233.924		572	127.445		572	261.42		572	221.14		572	186.84		572	88.3727
573	134.629		573	164.933		573	234.775		573	126.541		573	260.429		573	223.413		573	186.021		573	88.3684
574	137.344		574	164.367		574	233.697		574	127.063		574	261.686		574	227.467		574	184.957		574	87.5362
575	138.023		575	163.931		575	233.655		575	128.943		575	262.119		575	235.634		575	183.167		575	88.0562
576	138.768		576	163.457		576	234.199		576	133.517		576	262.52		576	238.604		576	182.547		576	88.1593
577	139.988		577	162.78		577	233.738		577	135.412		577	261.277		577	241.787		577	181.404		577	88.8468
578	140.886		578	161.792		578	233.399		578	141.619		578	260.608		578	243.2		578	181.307		578	87.9847
579	141.215		579	161.787		579	231.431		579	143.502		579	260.144		579	247.554		579	180.001		579	87.7882
580	142.694		580	159.826		580	231.381		580	143.894		580	258.496		580	255.838		580	178.772		580	88.4011
581	144.265		581	161.211		581	230.768		581	143.935		581	258.574		581	261.288		581	177.918		581	87.775
582	145.82		582	159.987		582	229.691		582	143.934		582	259.339		582	266.909		582	176.675		582	87.9321
583	148.691		583	158.077		583	229.933		583	143.656		583	259.116		583	270.369		583	176.001		583	87.7383
584	151.399		584	156.95		584	230.291		584	144.8		584	258.962		584	275.392		584	176.009		584	87.9451
585	151.849		585	156.233		585	229.372		585	144.834		585	260.216		585	276.212		585	174.546		585	87.6962
586	153.469		586	155.301		586	228.758		586	145.538		586	261.402		586	278.974		586	173.001		586	87.3896
587	156.784		587	153.385		587	227.677		587	146.618		587	261.565		587	284.194		587	171.052		587	88.1596
588	158.855		588	151.953		588	227.355		588	146.952		588	262.515		588	290.236		588	169.162		588	88.1357
589	156.666		589	150.616		589	227.355		589	147.467		589	262.159		589	296.045		589	167.104		589	89.0946
590	152.821		590	149.471		590	228.988		590	146.868		590	261.556		590	300.938		590	163.981		590	89.1086
591	147.44		591	146.962		591	228.999		591	147.015		591	260.72		591	306.034		591	161.776		591	90.7601
592	144.851		592	145.592		592	227.612		592	147.03		592	262.092		592	305.724		592	159.858		592	90.6885
593	132.475		593	143.51		593	227.645		593	146.824		593	262.354		593	310.599		593	156.717		593	90.4615
594	135.553		594	140.713		594	227.264		594	146.782		594	262.067		594	316.685		594	153.498		594	90.2542
595	134.441		595	140.538		595	223.794		595	146.631		595	263.095		595	321.692		595	151.348		595	90.1979
596	137.092		596	137.696		596	222.316		596	147.098		596	262.621		596	327.712		596	148.636		596	89.6834
597	143.261		597	134.542		597	226.762		597	146.635		597	261.779		597	332.3		597	145.948		597	89.4017
598	149.047		598	132.979		598	228.814		598	146.323		598	260.612		598	336.983		598	143.071		598	88.4318
599	152.95		599	133.875		599	230.59		599	146.099		599	258.345		599	340.419		599	140.487		599	87.5774
600	157.555		600	134.424		600	232.008		600	144.968		600	259.306		600	346.037		600	138.199		600	88.6872
601	164.344		601	136.548		601	233.399		601	144.698		601	262.824		601	352.024		601	135.095		601	88.7544
602	169.139		602	136.042		602	234.385		602	147.135		602	264.365		602	358.204		602	132.821		602	89.7238
603	172.143		603	138.843		603	235.382		603	147.1		603	266.338		603	364.966		603	130.432		603	90.1464
604	176.974		604	138.266		604	236.378		604	146.981		604	266.324		604	371.558		604	127.89		604	89.2958
605	179.619		605	139.24		605	233.448		605	148.308		605	266.232		605	377.511		605	124.566		605	89.1825
606	180.504		606	138.521		606	231.355		606	148.143		606	266.214		606	381.594		606	121.417		606	88.3094
607	186.525		607	138.444		607	231.07		607	147.597		607	266.851		607	385.87		607	117.252		607	87.7548
608	190.892		608	136.272		608	227.788		608	146.9		608	265.5		608	386.658		608	124.086		608	87.0262
609	200.064		609	135.657		609	230.474		609	146.495		609	263.426		609	391.049		609	127.219		609	85.4852
610	209.31		610	132.926		610	226.614		610	145.405		610	263.113		610	394.901		610	130.675		610	85.686
611	217.727		611	130.697		611	224.961		611	145.714		611	261.31		611	399.009		611	131.113		611	85.7917
612	225.495		612	128.321		612	221.858		612	145.487		612	260.698		612	403.31		612	132.502		612	85.7681
613	232.503		613	125.608		613	216.138		613	145.094		613	259.079		613	409.821		613	133.642		613	86.1913
614	236.751		614	125.134		614	206.75		614	144.439		614	257.633		614	414.282		614	133.506		614	85.8418
615	244.324		615	123.467		615	202.377		615	142.087		615	257.867		615	413.021		615	133.243		615	85.6919
616	250.247		616	123.789		616	202.325		616	140.53		616	258.787		616	416.923		616	132.558		616	85.5996
617	259.377		617	124.017		617	201.777		617	140.458		617	259.257		617	419.455		617	132.387		617	86.3802
618	264.042		618	125.524		618	204.462		618	139.506		618	261.178		618	423.264		618	131.627		618	86.7423
619	267.293		619	127.29		619	205.147		619	139.049		619	260.907		619	425.401		619	131.465		619	87.66
620	273.087		620	128.541		620	206.191		620	137.878		620	257.363		620	424.047		620	131.923		620	88.4535
621	275.289		621	130.031		621	207.926		621	137.069		621	258.043		621	422.056		621	131.108		621	88.8113
622	281.281		622	131.802		622	208.432		622	135.854		622	256.936		622	419.271		622	126.694		622	87.9406
623	286.74		623	134.846		623	209.101		623	136.234		623	257.33		623	416.616		623	125.715		623	88.8623
624	289.462		624	137.031		624	210.209		624	135.713		624	257.288		624	411.66		624	126.906		624	89.2723
625	296.035		625	140.483		625	210.293		625	135.248		625	257.868		625	406.688		625	126.919		625	89.2864
626	300.755		626	142.182		626	211.198		626	134.523		626	257.904		626	401.554		626	128.246		626	89.4137
627	307.625		627	142.916		627	210.896		627	134.348		627	257.247		627	402.187		627	127.783		627	89.832
628	312.422		628	144.012		628	209.47		628	133.223		628	255.358		628	404.243		628	127.999		628	91.0469
629	313.86		629	144.587		629	205.814		629	132.949		629	254.122		629	404.695		629	128.16		629	91.2643
630	318.415		630	144.238		630	203.866		630	133.077		630	251.853		630	403.374		630	128.46		630	91.5337
631	319.69		631	144.517		631	200.384		631	132.395		631	251.476		631	402.467		631	129.375		631	91.8021
632	314.658		632	145.713		632	194.886		632	134.2		632	250.328		632	400.48		632	129.601		632	91.9883
633	312.383		633	144.513		633	188.662		633	134.431		633	248.192		633	397.39		633	131.891		633	91.3739
634	318.236		634	143.176		634	183.699		634	134.15		634	246.5		634	396.543		634	134.524		634	91.1506
635	323.587		635	142.664		635	177.314		635	133.684		635	246.118		635	394.035		635	136.751		635	91.0526
636	329.737		636	141.925		636	174.516		636	134.356		636	246.801		636	388.016		636	138.382		636	91.214
637	334.736		637	141.487		637	171.346		637	132.263		637	247.419		637	379.015		637	142.722		637	91.5468
638	339.895		638	140.753		638	170.341		638	130.717		638	247.696		638	377.618		638	142.528		638	91.5109
639	344.794		639	140.89		639	169.787		639	129.767		639	248.259		639	374.152		639	144.1		639	90.936
640	348.398		640	141.161		640	172.882		640	130.711		640	248.837		640	370.49		640	145.673		640	91.2153
641	351.046		641	140.631		641	173.305		641	130.366		641	249.684		641	363.633		641	146.951		641	91.8391
642	354.196		642	139.333		642	174.928		642	129.964		642	248.316		642	358.741		642	148.651		642	91.3132
643	354.081		643	137.238		643	175.89		643	127.492		643	246.684		643	351.761		643	149.573		643	91.2987
644	353.768		644	137.346		644	178.69		644	121.929		644	246.947		644	346.459		644	150.432		644	90.5506
645	354.847		645	137.06		645	180.482		645	122.699		645	245.832		645	342.256		645	149.879		645	88.8196
646	356.652		646	135.629		646	182.86		646	123.144		646	247.01		646	342.821		646	150.568		646	89.6143
647	357.803		647	134.216		647	186.169		647	123.497		647	246.489		647	342.494		647	151.418		647	89.682
648	358.723		648	135.645		648	187.917		648	123.591		648	246.71		648	340.536		648	151.216		648	89.6798
649	354.803		649	135.304		649	189.887		649	123.245		649	246.482		649	338.516		649	152.425		649	90.0634
650	354.773		650	134.593		650	190.446		650	124.903		650	245.188		650	337.112		650	152.316		650	90.4412
651	356.261		651	133.643		651	188.877		651	124.582		651	243.512		651	336.901		651	152.761		651	90.6144
652	357.955		652	132.71		652	190.908		652	124.614		652	240.482		652	334.062		652	154.135		652	89.8933
653	361.545		653	131.642		653	192.373		653	125.162		653	239.738		653	330.786		653	154.374		653	89.7914
654	365.57		654	130.875		654	193.354		654	125.092		654	238.338		654	325.404		654	155.887		654	90.009
655	367.17		655	129.333		655	190.845		655	125.01		655	238.516		655	320.418		655	157.129		655	90.1613
656	371.617		656	128.758		656	191.862		656	125.815		656	238.532		656	316.751		656	158.272		656	90.8574
657	373.199		657	127.487		657	193.993		657	125.472		657	237.734		657	315.988		657	161.259		657	90.8047
658	376.706		658	127.152		658	195.401		658	126.944		658	238.233		658	311.154		658	161.424		658	91.331
659	379.533		659	126.313		659	198.042		659	126.769		659	242.288		659	305.883		659	163.51		659	90.8141
660	382.315		660	125.428		660	199.725		660	125.469		660	241.644		660	301.454		660	164.076		660	90.5983
661	385.058		661	124.648		661	201.47		661	125.177		661	240.687		661	295.113		661	165.945		661	90.561
662	387.683		662	123.571		662	197.286		662	125.018		662	240.336		662	289.737		662	168.474		662	89.9136
663	389.538		663	122.949		663	198.867		663	123.615		663	238.85		663	283.338		663	170.54		663	89.767
664	389.541		664	122.084		664	196.662		664	119.65		664	238.336		664	278.37		664	171.196		664	89.9749
665	390.381		665	122.328		665	199.03		665	119.14		665	237.85		665	272.873		665	172.4		665	91.3388
666	389.513		666	121.459		666	202.579		666	119.311		666	237.102		666	265.623		666	174.885		666	91.0393
667	387.138		667	120.528		667	206.533		667	121.094		667	238.005		667	257.702		667	177.902		667	91.3935
668	386.603		668	120.157		668	210.483		668	121.982		668	236.965		668	252.264		668	178.512		668	90.578
669	385.168		669	120.246		669	215.246		669	122.008		669	237.891		669	251.402		669	179.286		669	90.8489
670	383.669		670	119.504		670	218.145		670	121.281		670	235.661		670	247.993		670	180.215		670	89.8845
671	379.344		671	119.975		671	220.277		671	120.225		671	233.252		671	245.943		671	181.159		671	93.477
672	378.881		672	118.49		672	222.821		672	121.129		672	233.479		672	245.885		672	183.259		672	93.3059
673	376.899		673	117.336		673	227.753		673	122.709		673	234.458		673	244.956		673	185.131		673	93.3
674	376.124		674	116.122		674	232.717		674	123.87		674	232.777		674	245.649		674	185.72		674	93.3154
675	371.45		675	114.219		675	231.62		675	125.202		675	230.26		675	244.181		675	186.613		675	94.2187
676	367.735		676	112.101		676	231.502		676	125.979		676	228.505		676	239.201		676	189.01		676	94.6582
677	362.98		677	110.243		677	227.86		677	126.521		677	226.828		677	237.877		677	190.138		677	92.2669
678	357.146		678	109.344		678	228.886		678	127.374		678	225.579		678	235.616		678	191.739		678	92.7747
679	351.504		679	108.159		679	226.321		679	128.852		679	224.912		679	236.454		679	192.683		679	94.4411
680	346.418		680	105.553		680	228.44		680	129.385		680	224.263		680	234.413		680	193.055		680	94.9027
681	339.093		681	105.033		681	228.883		681	130.658		681	223.933		681	228.432		681	192.17		681	95.1655
682	336.927		682	97.9042		682	230.838		682	131.838		682	222.253		682	224.308		682	191.964		682	95.013
683	331.163		683	92.6591		683	235.002		683	133.074		683	221.151		683	221.055		683	192.261		683	95.8776
684	321.241		684	90.124		684	240.469		684	134.07		684	219.835		684	220.042		684	193.728		684	95.7347
685	312.914		685	91.2024		685	246.055		685	134.624		685	217.55		685	218.314		685	193.373		685	95.4693
686	304.211		686	90.8863		686	252.35		686	136.121		686	216.788		686	219.045		686	189.493		686	96.7625
687	298.496		687	89.9382		687	260.172		687	136.798		687	214.627		687	219.29		687	188.197		687	96.633
688	290.376		688	90.0477		688	267.54		688	136.651		688	213.291		688	218.044		688	185.68		688	95.8998
689	286.224		689	89.3403		689	273.034		689	136.4		689	211.816		689	215.242		689	184.986		689	96.7684
690	286.529		690	88.6191		690	280.341		690	136.765		690	211.47		690	212.583		690	183.136		690	97.4912
691	288.859		691	86.2224		691	286.676		691	137.232		691	210.464		691	211.262		691	180.541		691	94.9896
692	292.776		692	85.3973		692	293.378		692	137.413		692	210.227		692	210.475		692	182.249		692	94.8199
693	293.717		693	82.8749		693	300.685		693	136.298		693	208.592		693	215.108		693	185.2		693	95.1995
694	307.082		694	80.6759		694	305.238		694	132.434		694	207.989		694	214.184		694	189.078		694	94.7625
695	304.779		695	78.7314		695	309.481		695	129.254		695	205.894		695	213.839		695	190.065		695	93.8492
696	306.291		696	75.9438		696	315.653		696	128.003		696	204.305		696	213.174		696	189.747		696	92.9414
697	304.066		697	75.1828		697	323.791		697	128.091		697	204.203		697	211.933		697	191.348		697	92.5847
698	301.816		698	74.161		698	327.965		698	127.019		698	203.586		698	211.775		698	194.555		698	92.159
699	298.945		699	73.1572		699	329.827		699	128.055		699	203.63		699	210.273		699	194.43		699	92.2977
700	300.004		700	74.0061		700	332.178		700	130.053		700	203.184		700	212.339		700	197.068		700	92.1556
701	296.821		701	75.7401		701	335.296		701	133.629		701	202.875		701	211.01		701	199.731		701	91.7412
702	295.575		702	76.1904		702	336.583		702	135.431		702	202.198		702	206.055		702	199.763		702	91.4352
703	295.487		703	79.217		703	337.809		703	137.077		703	200.927		703	201.009		703	200.609		703	90.2369
704	290.208		704	79.1202		704	337.556		704	139.434		704	198.785		704	194.176		704	198.344		704	90.1055
705	286.345		705	79.318		705	337.796		705	141.703		705	197.142		705	190.414		705	197.1		705	90.7377
706	286.895		706	83.3709		706	338.043		706	143.933		706	196.254		706	185.395		706	196.93		706	90.2474
707	290.929		707	87.865		707	338.937		707	146.256		707	194.916		707	182.756		707	194.004		707	89.9803
708	292.477		708	91.5036		708	339.428		708	149.523		708	193.04		708	180.009		708	192.386		708	89.4493
709	291.484		709	97.8786		709	340.619		709	145.97		709	191.781		709	180.877		709	190.795		709	88.1057
710	291.422		710	100.442		710	339.812		710	148.279		710	191.5		710	176.923		710	189.042		710	89.4343
711	288.078		711	107.115		711	339.984		711	152.646		711	191.945		711	174.142		711	190.911		711	88.8203
712	286.503		712	113.123		712	338.815		712	154.822		712	193.551		712	172.853		712	194.271		712	88.2426
713	285.143		713	120.217		713	338.805		713	158.456		713	192.548		713	169.713		713	193.869		713	87.4398
714	280.862		714	125.351		714	343.663		714	161.117		714	191.577		714	168.511		714	189.149		714	86.8129
715	284.495		715	130.357		715	352.085		715	163.658		715	192.233		715	164.63		715	184.767		715	86.4153
716	285.374		716	138.128		716	355.781		716	167.643		716	192.083		716	163.616		716	185.326		716	85.6244
717	283.341		717	143.988		717	347.865		717	171.364		717	193.069		717	160.191		717	178.791		717	83.4755
718	279.739		718	151.105		718	340.633		718	169.858		718	195.16		718	157.162		718	179.028		718	83.104
719	282.404		719	157.998		719	335.442		719	170.311		719	196.139		719	148.545		719	177.255		719	82.696
720	286.483		720	164.584		720	331.387		720	172.195		720	194.678		720	144.523		720	178.351		720	83.0752
721	282.576		721	171.024		721	327.684		721	176.299		721	193.774		721	136.974		721	176.775		721	82.3063
722	277.953		722	177.094		722	325.594		722	179.325		722	190.648		722	130.967		722	179.116		722	81.8644
723	279.013		723	182.173		723	325.108		723	182.226		723	190.097		723	128.001		723	186.105		723	82.6714
724	275.881		724	184.939		724	323.36		724	184.65		724	189.562		724	126.977		724	194.04		724	82.2356
725	277.394		725	188.98		725	320.36		725	187.036		725	187.971		725	123.973		725	200.649		725	81.7689
726	273.853		726	191.245		726	318.153		726	189.794		726	186.786		726	124.717		726	207.239		726	81.8667
727	274.533		727	188.604		727	313.716		727	192.253		727	186.049		727	122.683		727	212.619		727	81.7949
728	272.719		728	182.048		728	308.746		728	195.072		728	184.258		728	120.912		728	219.955		728	82.0134
729	272.257		729	175.375		729	304.697		729	197.463		729	183.988		729	121.77		729	226.636		729	82.0468
730	278.361		730	179.059		730	303.732		730	199.873		730	182.747		730	121.142		730	233.144		730	81.8435
731	280.521		731	184.84		731	300.576		731	199.548		731	180.921		731	119.987		731	240.542		731	81.8924
732	280.049		732	188.537		732	299.733		732	196.529		732	178.802		732	117.948		732	246.824		732	80.817
733	292.375		733	191.01		733	300.95		733	197.709		733	177.283		733	118.306		733	253.114		733	78.8442
734	301.842		734	198.086		734	301.764		734	198.564		734	178.502		734	120.699		734	259.852		734	79.0243
735	307.131		735	199.804		735	302.337		735	199.849		735	179.544		735	123.822		735	264.001		735	79.4928
736	311.537		736	200.828		736	301.986		736	202.516		736	180.102		736	128.332		736	267.814		736	79.1054
737	311.018		737	206.161		737	300.881		737	205.184		737	180.401		737	132.254		737	272.04		737	78.9146
738	305.771		738	207.322		738	300.85		738	209.211		738	180.984		738	136.862		738	276.366		738	79.4756
739	309.266		739	208.428		739	295.726		739	212.105		739	179.677		739	142.052		739	279.856		739	80.4076
740	309.856		740	213.832		740	293.984		740	213.768		740	178.656		740	149.337		740	283.878		740	81.6523
741	308.302		741	220.551		741	287.613		741	212.986		741	178.375		741	154.387		741	287.571		741	82.5117
742	309.456		742	225.101		742	285.411		742	209.095		742	177.429		742	159.461		742	290.957		742	81.6022
743	308.93		743	231.383		743	285.064		743	209.77		743	177.353		743	166.363		743	294.634		743	81.7217
744	316.503		744	239.87		744	284.433		744	210.191		744	178.183		744	171.484		744	296.815		744	81.8512
745	324.124		745	246.742		745	282.349		745	213.606		745	177.724		745	177.995		745	300.969		745	83.4332
746	328.326		746	255.016		746	280.269		746	213.046		746	177.548		746	187.076		746	306.327		746	85.7967
747	331.643		747	262.432		747	278.853		747	215.582		747	176.673		747	191.93		747	309.02		747	86.4426
748	332.925		748	267.921		748	275.873		748	218.684		748	176.536		748	196.7		748	310.798		748	88.2682
749	337.778		749	272.637		749	268.275		749	217.232		749	175.946		749	202.007		749	313.992		749	88.5452
750	349.006		750	278.207		750	262.495		750	222.388		750	175.287		750	206.081		750	316.173		750	88.7254
751	359.361		751	285.093		751	258.922		751	225.668		751	175.891		751	208.208		751	320.076		751	88.4325
752	367.908		752	290.375		752	259.783		752	229.255		752	176.717		752	210.232		752	322.772		752	87.4976
753	376.58		753	296.38		753	258.971		753	229.658		753	177.446		753	215.257		753	323.242		753	87.6214
754	381.473		754	302.073		754	257.448		754	231.319		754	178.278		754	217.858		754	326.127		754	86.3895
755	383.377		755	306.701		755	255.19		755	233.12		755	178.301		755	219.684		755	326.359		755	87.6749
756	385.17		756	310.428		756	258.24		756	233.789		756	179.487		756	222.08		756	326.309		756	90.0165
757	385.283		757	314.99		757	259.185		757	235.047		757	178.967		757	225.016		757	326.83		757	91.7845
758	388.636		758	318.581		758	258.02		758	235.195		758	179.434		758	228.376		758	326.593		758	93.3003
759	388.103		759	324.058		759	258.077		759	233.03		759	180.032		759	232.574		759	327.816		759	94.9439
760	390.582		760	329.417		760	257.299		760	230.96		760	180.326		760	235.201		760	326.476		760	96.9252
761	391.923		761	334.528		761	256.316		761	232.938		761	180.056		761	236.34		761	327.594		761	97.433
762	394.686		762	338.404		762	257.38		762	233.452		762	179.851		762	237.354		762	324.927		762	97.6762
763	393.013		763	342.482		763	263.064		763	231.5		763	180.125		763	236.797		763	322.701		763	98.439
764	389.462		764	346.671		764	262.477		764	233.59		764	179.292		764	236.474		764	322.197		764	98.5908
765	387.675		765	349.892		765	269.312		765	239.349		765	178.928		765	239.88		765	320.245		765	98.6577
766	386.702		766	352.625		766	270.436		766	244.47		766	178.596		766	243.929		766	319.078		766	97.4915
767	387.536		767	349.966		767	268.258		767	248.14		767	177.741		767	244.024		767	311.157		767	97.7365
768	389.849		768	350.395		768	263.571		768	250.463		768	177.162		768	251.961		768	304.807		768	97.3923
769	385.299		769	351.282		769	261.004		769	248.555		769	176.637		769	253.762		769	303.104		769	98.5782
770	388.612		770	352.112		770	255.574		770	245.117		770	177.761		770	258.11		770	301.248		770	99.4252
771	388.01		771	351.785		771	248.53		771	239.72		771	173.965		771	265.273		771	299.334		771	100.526
772	389.969		772	351.353		772	247.516		772	229.356		772	172.714		772	268.651		772	298.174		772	99.7752
773	388.545		773	346.763		773	240.317		773	225.778		773	170.216		773	272.136		773	298.657		773	97.7382
774	388.173		774	344.489		774	233.283		774	225.359		774	168.754		774	275.996		774	294.558		774	94.8388
775	381.447		775	340.137		775	229.038		775	229.936		775	169.096		775	279.619		775	291.679		775	93.844
776	381.205		776	337.241		776	221.743		776	227.783		776	168.708		776	278.266		776	290.826		776	94.4123
777	383.952		777	336.099		777	226.336		777	228.375		777	168.553		777	280.537		777	287.864		777	91.6345
778	383.661		778	330.745		778	235.796		778	227.381		778	167.627		778	285.202		778	284.084		778	92.6983
779	386.006		779	327.604		779	238.908		779	234.208		779	167.554		779	288.228		779	279.462		779	91.8664
780	387.616		780	319.989		780	247.653		780	239.077		780	166.901		780	289.653		780	275.531		780	90.0397
781	386.606		781	319.515		781	243.81		781	245.177		781	166.962		781	295.291		781	266.587		781	89.6744
782	388.676		782	316.208		782	247.921		782	251.118		782	166.867		782	298.868		782	264.398		782	89.4146
783	386.902		783	318.317		783	252.082		783	254.963		783	167.074		783	300.554		783	257.13		783	90.9475
784	386.413		784	320.28		784	253.513		784	258.588		784	167.781		784	298.754		784	249.669		784	90.3901
785	387.954		785	321.418		785	255.424		785	263.1		785	169.273		785	296.397		785	237.097		785	91.4593
786	394.527		786	318.925		786	257.142		786	266.888		786	171.515		786	290.975		786	231.95		786	91.6419
787	396.087		787	315.73		787	261.153		787	271.443		787	171.941		787	290.421		787	228.78		787	91.3076
788	388.321		788	304.166		788	263.684		788	271.243		788	172.98		788	293.654		788	225.811		788	90.8359
789	385.63		789	300.398		789	265.657		789	270.095		789	173.972		789	292.472		789	227.612		789	91.6684
790	382.992		790	299.04		790	267.433		790	270.012		790	176.059		790	294.716		790	229.123		790	90.2913
791	376.412		791	296.489		791	269.65		791	270.791		791	176.881		791	295.75		791	230.77		791	89.0774
792	370.758		792	297.168		792	269.859		792	273.427		792	179.231		792	295.615		792	232.047		792	91.9869
793	358.766		793	298.117		793	273.611		793	272.874		793	181.33		793	294.565		793	232.749		793	91.4904
794	357.687		794	295.594		794	277.145		794	277.262		794	185.092		794	295.758		794	230.12		794	90.0421
795	354.394		795	292.432		795	276.59		795	285.936		795	187.648		795	295.819		795	227.04		795	89.4255
796	355.482		796	294.792		796	275.567		796	293.172		796	190.09		796	294.234		796	224.999		796	89.6937
797	355.626		797	299.941		797	276.543		797	299.058		797	191.862		797	296.572		797	214.678		797	89.4136
798	355.645		798	302.587		798	275.837		798	301.223		798	190.908		798	295.272		798	208.949		798	88.8149
799	352.379		799	303.635		799	277.406		799	297.738		799	192.559		799	294.915		799	208.581		799	87.5079
800	348.011		800	305.464		800	279.504		800	299.318		800	194.41		800	294.213		800	211.61		800	86.9981
801	346.439		801	306.685		801	281.662		801	306.55		801	195.898		801	292.149		801	211.06		801	86.585
802	347.98		802	309.01		802	282.978		802	315.082		802	197.333		802	291.15		802	208.854		802	87.3348
803	347.078		803	312.922		803	277.764		803	323.303		803	196.711		803	292.267		803	205.611		803	88.9743
804	347.723		804	312.157		804	274.924		804	328.656		804	196.812		804	294.026		804	200.326		804	90.8201
805	353.157		805	313.785		805	273.849		805	333.879		805	197.757		805	296.982		805	201.703		805	91.1876
806	359.895		806	309.123		806	273.136		806	338.599		806	199.737		806	296.806		806	201.828		806	91.4295
807	364.56		807	302.105		807	273.325		807	341.885		807	200.927		807	297.7		807	202.066		807	93.2476
808	364.781		808	296.825		808	271.361		808	343.451		808	201.593		808	296.77		808	203.726		808	94.6562
809	364.594		809	298.804		809	275.923		809	344.827		809	203.52		809	295.107		809	199.641		809	96.7149
810	369.376		810	298.564		810	281.201		810	354.691		810	203.638		810	293.3		810	203.198		810	100.22
811	369.299		811	301.423		811	286.145		811	361.787		811	205.628		811	292.042		811	207.229		811	102.209
812	369.678		812	298.69		812	291.824		812	366.03		812	206.399		812	289.522		812	208.672		812	104.777
813	371.544		813	298.304		813	297.087		813	371.291		813	205.38		813	280.811		813	206.883		813	107.753
814	373.579		814	298.082		814	296.293		814	374.805		814	206.115		814	278.57		814	212.275		814	110.197
815	380.444		815	297.948		815	296.168		815	375.311		815	207.088		815	270.372		815	219.614		815	111.952
816	382.822		816	297.822		816	296.007		816	374.3		816	208.025		816	265.939		816	227.896		816	114.846
817	382.858		817	297.237		817	297.121		817	374.702		817	209.398		817	263.481		817	232.764		817	117.779
818	386.966		818	296.489		818	304.26		818	370.386		818	208.635		818	261.582		818	245.712		818	122.363
819	385.785		819	294.297		819	302.371		819	373.627		819	206.455		819	258.494		819	246.535		819	124.668
820	380.42		820	284.003		820	312.58		820	377.594		820	205.38		820	260.545		820	255.415		820	127.031
821	377.715		821	276.013		821	321.802		821	375.433		821	206.348		821	262.029		821	266.392		821	128.408
822	381.737		822	272.815		822	330.966		822	373.796		822	206.675		822	266.992		822	279.337		822	131.362
823	392.654		823	266.682		823	337.66		823	370.022		823	208.751		823	272.771		823	289.925		823	131.637
824	393.081		824	259.062		824	342.253		824	367.32		824	209.047		824	274.031		824	304.416		824	128.58
825	398.139		825	251.011		825	344.655		825	369.184		825	208.426		825	273.692		825	312.226		825	121.258
826	398.606		826	249.258		826	349.021		826	367.291		826	208.671		826	276.373		826	322.898		826	124.287
827	398.363		827	247.948		827	352.705		827	365.741		827	207.801		827	274.943		827	331.534		827	128.904
828	399.588		828	250.095		828	356.843		828	364.675		828	207.557		828	275.763		828	338.01		828	132.678
829	399.351		829	258.012		829	363.617		829	362.947		829	208.987		829	275.383		829	344.017		829	133.891
830	399.943		830	267.709		830	370.635		830	360.445		830	210.107		830	273.001		830	349.012		830	133.552
831	398.562		831	266.75		831	375.237		831	361.756		831	210.458		831	273.236		831	354.528		831	137.23
832	393.645		832	269.44		832	383.37		832	361.291		832	213.231		832	274.805		832	362.316		832	142.014
833	394.664		833	273.622		833	387.389		833	362.855		833	213.293		833	277.705		833	370.993		833	146.389
834	396.23		834	277.801		834	387.448		834	368.848		834	213.794		834	274.981		834	377.02		834	153.417
835	398.958		835	273.439		835	390.881		835	366.688		835	213.822		835	274.084		835	379.27		835	158.023
836	399.95		836	278.625		836	393.214		836	365.167		836	213.417		836	274.706		836	384.583		836	162.698
837	399.333		837	287.097		837	393.393		837	359.981		837	211.807		837	271.85		837	387.501		837	165.323
838	401.002		838	291.067		838	389.77		838	358.856		838	213.407		838	269.793		838	385.568		838	168.386
839	407.071		839	296.513		839	386.049		839	359.455		839	211.696		839	270.941		839	391.104		839	171.818
840	404.39		840	302.731		840	393.904		840	354.648		840	212		840	270.861		840	395.812		840	175.477
841	399.613		841	305.564		841	396.311		841	350.935		841	211.651		841	272.578		841	400.656		841	176.387
842	400.184		842	311.723		842	401.141		842	352.775		842	210.914		842	269.161		842	401.783		842	173.502
843	401.925		843	316.168		843	404.708		843	360.091		843	209.4		843	267.675		843	404.65		843	178.686
844	404.563		844	317.06		844	409.186		844	362.606		844	208.479		844	268.562		844	407.426		844	183.319
845	397.873		845	318.74		845	410.153		845	367.095		845	206.995		845	272.048		845	409.723		845	186.058
846	391.055		846	322.309		846	413.285		846	367.128		846	206.021		846	270.995		846	411.712		846	190.5
847	385.602		847	321.545		847	417.306		847	369.151		847	204.497		847	268.003		847	414.98		847	184.818
848	384.346		848	322.529		848	415.998		848	371.677		848	203.192		848	266.625		848	418.252		848	187.901
849	389.614		849	323.531		849	415.946		849	375.69		849	201.112		849	263.919		849	420.238		849	193.427
850	392.094		850	329.071		850	421.371		850	382.176		850	200.886		850	258.048		850	421.262		850	200.119
851	393.81		851	328.158		851	426.233		851	384.62		851	199.43		851	254.754		851	419.87		851	206.765
852	398.569		852	332.955		852	429.347		852	383.852		852	198.274		852	253.005		852	421.661		852	214.556
853	400.454		853	332.748		853	433.221		853	383.542		853	196.912		853	251.558		853	421.408		853	222.184
854	397.213		854	329.81		854	434.05		854	385.093		854	196.018		854	247.648		854	419.728		854	230.036
855	396.301		855	336.017		855	435.582		855	383.365		855	195.729		855	247.614		855	418.405		855	239.38
856	393.053		856	338.124		856	436.736		856	382.089		856	194.196		856	247.298		856	417.621		856	245.983
857	396.94		857	340.702		857	439.212		857	381.354		857	192.12		857	248.301		857	416.984		857	250.221
858	397.128		858	343.199		858	438.034		858	380.604		858	190.843		858	248.622		858	413.769		858	254.067
859	398.952		859	346.943		859	436.189		859	378.884		859	189.23		859	244.468		859	412.026		859	258.45
860	401.514		860	349.016		860	436.198		860	376.726		860	186.912		860	241.462		860	410.342		860	264.119
861	402.72		861	341.562		861	433.255		861	370.4		861	184.499		861	238.329		861	411.051		861	269.665
862	404.643		862	334.904		862	425.15		862	368.613		862	183.856		862	233.17		862	410.278		862	275.417
863	405.743		863	335.596		863	422.671		863	366.82		863	182.401		863	227.61		863	413.749		863	280.555
864	410.099		864	334		864	423.452		864	371.112		864	180.934		864	230.118		864	414.122		864	284.79
865	414.03		865	331.877		865	419.781		865	371.971		865	178.555		865	235.883		865	412.936		865	289.413
866	417.115		866	324.973		866	416.127		866	373.405		866	177.237		866	237.871		866	409.925		866	294.197
867	419.222		867	321.084		867	410.526		867	371.385		867	175.902		867	241.132		867	404.147		867	298.435
868	419.845		868	329.178		868	403.275		868	365.421		868	173.931		868	246.879		868	407.897		868	301.068
869	419.499		869	332.956		869	400.731		869	355.466		869	171.908		869	246.377		869	406.975		869	303.876
870	424.674		870	334.752		870	396.841		870	352.523		870	170.974		870	251.017		870	403.97		870	305.74
871	422.288		871	337.156		871	393.475		871	364.18		871	170.125		871	247.856		871	404.3		871	306.56
872	423.124		872	342.104		872	392.436		872	377.737		872	174.098		872	250.741		872	404.423		872	306.315
873	426.096		873	344.409		873	391.002		873	396.849		873	173.873		873	254.55		873	400.996		873	307.058
874	425.915		874	350.709		874	392.24		874	411.064		874	173.379		874	254.135		874	395.06		874	309.845
875	425.694		875	353.777		875	392.977		875	423.401		875	173.398		875	257.159		875	392.08		875	312.094
876	429.944		876	360.356		876	388.885		876	427.528		876	169.743		876	256.757		876	386.723		876	310.96
877	430.1		877	363.463		877	394.163		877	441.568		877	170.77		877	262.694		877	381.23		877	311.157
878	428.395		878	362.541		878	393.063		878	449.449		878	170.524		878	263.603		878	375.66		878	299.877
879	429.648		879	367.772		879	391.875		879	455.324		879	170.428		879	264.918		879	364.081		879	298.009
880	428.748		880	367.578		880	390.848		880	452.235		880	170.177		880	266.379		880	358.978		880	298.034
881	427.841		881	367.487		881	391.722		881	451.317		881	167.43		881	264.245		881	351.491		881	294.916
882	429.387		882	368.66		882	396.887		882	448.93		882	167.786		882	257.99		882	347.858		882	293.128
883	429.249		883	365.754		883	395.61		883	446.38		883	169.754		883	259.605		883	339.754		883	295.781
884	427.461		884	365.202		884	395.119		884	447.518		884	171.351		884	262.103		884	336.587		884	297.143
885	426.63		885	363.536		885	403.341		885	447.036		885	171.879		885	265.586		885	335.952		885	298.488
886	426.977		886	364.392		886	400.633		886	445.751		886	173.615		886	263.615		886	340.457		886	297.601
887	421.134		887	356.942		887	402.065		887	441.249		887	173.553		887	268.38		887	341.568		887	297.248
888	421.346		888	358.368		888	400.14		888	438.602		888	175.362		888	275.003		888	342.604		888	295.017
889	428.317		889	368.022		889	399.597		889	441.877		889	176.83		889	278.632		889	341.555		889	291.456
890	431.636		890	371.685		890	396.133		890	447.076		890	178.287		890	287.036		890	338.21		890	288.58
891	431.334		891	372.555		891	399.534		891	451.329		891	178.531		891	288.397		891	333.552		891	288.393
892	434.89		892	372.678		892	402.536		892	455.208		892	179.853		892	292.377		892	333.083		892	288.719
893	437.3		893	376.252		893	403.629		893	457.921		893	179.799		893	298.045		893	332.89		893	288.093
894	447.619		894	375.676		894	402.199		894	462.246		894	180.942		894	303.988		894	329.404		894	286.616
895	448.656		895	378.07		895	397.633		895	464.094		895	179.685		895	306.296		895	323.203		895	286.508
896	451.601		896	382.789		896	396.094		896	462.734		896	179.76		896	310.988		896	320.772		896	286.57
897	451.977		897	386.196		897	397.541		897	459.544		897	181.264		897	315.165		897	321.722		897	282.594
898	453.708		898	386.834		898	399.23		898	459.16		898	180.955		898	314.586		898	331.445		898	281.639
899	456.747		899	388.938		899	401.684		899	459.873		899	183.905		899	315.561		899	331.36		899	278.644
900	460.079		900	392.927		900	401.516		900	473.072		900	185.527		900	317.272		900	326.536		900	277.364
901	466.155		901	396.808		901	399.274		901	481.702		901	187.738		901	319.973		901	315.523		901	274.322
902	468.208		902	399.002		902	398.986		902	481.532		902	190.003		902	320.755		902	305.179		902	274.648
903	470.341		903	398.049		903	401.99		903	480.995		903	191.942		903	324.882		903	306.968		903	270.627
904	470.74		904	396.713		904	405.911		904	479.536		904	194.954		904	328.278		904	306.748		904	266.648
905	469.705		905	396.417		905	410.808		905	475.915		905	197.624		905	328.849		905	310.801		905	260.214
906	471.697		906	393.367		906	415.457		906	474.076		906	200.303		906	328.533		906	311.882		906	254.16
907	469.993		907	396.036		907	418.33		907	470.372		907	201.635		907	330.14		907	314.419		907	250.921
908	468.716		908	399.273		908	422.483		908	471.833		908	203.002		908	330.941		908	312.413		908	246.875
909	470.911		909	403.401		909	430.566		909	475.106		909	204.407		909	333.461		909	313.804		909	242.921
910	471.957		910	400.847		910	432.672		910	472.031		910	206.517		910	335.089		910	317.439		910	238.883
911	472.689		911	400.634		911	433.108		911	464.673		911	209.366		911	335.405		911	316.561		911	233.477
912	472.923		912	394.92		912	433.359		912	458.666		912	209.968		912	336.461		912	316.875		912	227.179
913	475.815		913	399.476		913	435.337		913	452.143		913	210.886		913	334.708		913	317.844		913	218.841
914	475.527		914	399.639		914	438.794		914	445.907		914	212.089		914	337.984		914	320.178		914	206.528
915	474.88		915	396.572		915	442.82		915	443.31		915	213.276		915	335.561		915	321.127		915	203.383
916	472.695		916	396.859		916	450.506		916	442.504		916	214.362		916	339.837		916	320.244		916	199.444
1		163.664	917	395.304		917	455.685		917	442.209		917	209.244		917	342.919		917	315.867		917	193.875
2		172.465	918	389.086		918	461.465		918	437.501		918	209.55		918	347.623		918	319.438		918	189.51
3		178.9	919	387.978		919	468.919		919	436.951		919	209.098		919	350.158		919	322.062		919	182.421
4		185.972	920	387.443		920	489.085		920	432.227		920	211.201		920	349.981		920	332.036		920	178.273
5		189.403	921	395.746		921	492.746		921	427.313		921	211.756		921	353.398		921	340.979		921	177.53
6		199.374	922	402.303		922	496.149		922	429.252		922	212.579		922	356.682		922	345.415		922	174.235
7		206.393	923	401.478		923	498.933		923	430.385		923	213.113		923	355.454		923	350.667		923	177.101
8		208.863	924	403.793		924	500.854		924	431.276		924	210.268		924	355.149		924	351.523		924	181.828
9		213.877	925	407.67		925	503.196		925	424.833		925	209.517		925	359.445		925	350.939		925	191.634
10		220.721	926	410.531		926	507.428		926	421.565		926	210.869		926	364.761		926	351.76		926	203.963
11		228.721	927	407.149		927	509.99		927	421.248		927	208.414		927	368.373		927	352.597		927	201.387
12		235.6	928	400.149		928	512.021		928	420.263		928	211.578		928	369.323		928	349.67		928	202.379
13		243.955	929	394.252		929	514.81		929	419.703		929	213.233		929	368.477		929	352.586		929	196.368
14		254.288	930	395.042		930	516.042		930	417.573		930	213.78		930	367.918		930	355.129		930	201.825
15		261.949	931	394.57		931	515.277		931	418.546		931	213.875		931	369.687		931	356.585		931	200.391
16		268.946	932	394.709		932	514.511		932	404.397		932	214.96		932	367.171		932	358.381		932	197.66
17		276.411	933	392.901		933	509.732		933	400.766		933	215.094		933	364.557		933	361.072		933	202.457
18		285.318	934	390.145		934	506.695		934	402.557		934	215.853		934	361.592		934	360.744		934	203.667
19		290.222	935	387.746		935	506.243		935	395.276		935	213.448		935	363.478		935	359.977		935	198.451
20		295.178	936	390.036		936	504.059		936	397.774		936	213.233		936	359.581		936	357.892		936	198.703
21		301.397	937	391.368		937	501.516		937	402.622		937	212.179		937	359.373		937	353.699		937	206.195
22		307.861	938	389.961		938	502.97		938	410.195		938	213.171		938	361.564		938	357.857		938	217.159
23		314.334	939	388.1		939	506.301		939	411.356		939	210.563		939	364.013		939	367.122		939	224.886
24		319.288	940	387.562		940	511.007		940	408.742		940	209.494		940	364.993		940	369.081		940	232.175
25		324.484	941	380.529		941	507.929		941	412.368		941	208.227		941	365.644		941	371.475		941	238.627
26		329.282	942	374.41		942	506.628		942	415.421		942	207.225		942	361.59		942	372.233		942	249.238
27		334.062	943	370.058		943	507.704		943	415.616		943	206.011		943	361.634		943	376.02		943	263.708
28		337.627	944	365.717		944	505.841		944	414.007		944	204.459		944	359.006		944	378.336		944	273.903
29		342.207	945	368.251		945	501.43		945	411.584		945	202.829		945	351.507		945	379.712		945	282.986
30		345.333	946	363.951		946	500.494		946	408.152		946	201.583		946	348.392		946	382.301		946	291.322
31		352.365	947	359.579		947	496.216		947	412.22		947	199.339		947	344.706		947	382.521		947	298.461
32		355.027	948	352.565		948	490.535		948	417.845		948	196.133		948	343.094		948	380.898		948	322.683
33		359.177	949	349.635		949	488.346		949	415.666		949	192.256		949	344.112		949	379.149		949	333.317
34		361.574	950	347.904		950	486.238		950	411.675		950	190.447		950	348.492		950	378.758		950	344.86
35		362.626	951	345.903		951	483.891		951	411.68		951	187.74		951	355.688		951	377.778		951	350.168
36		365.116	952	346.572		952	481.608		952	414.537		952	183.856		952	358.665		952	378.383		952	355.13
37		365.515	953	342.275		953	478.957		953	418.715		953	180.943		953	352.33		953	375.828		953	368.92
38		366.563	954	341.172		954	473.262		954	416.389		954	177.598		954	352.685		954	374.415		954	380.969
39		364.644	955	345.409		955	468.599		955	413.816		955	174.893		955	356.005		955	375.728		955	388.01
40		363.598	956	342.704		956	464.042		956	414.341		956	172.295		956	359.567		956	374.987		956	392.137
41		363.97	957	337.115		957	461.404		957	415.746		957	170.093		957	358.116		957	374.592		957	394.293
42		367.021	958	334.867		958	454.901		958	419.532		958	167.444		958	358.716		958	373.533		958	398.699
43		368.357	959	333.533		959	450.736		959	418.034		959	164.724		959	357.762		959	374.215		959	405.973
44		368.276	960	330.736		960	447.422		960	417.992		960	161.079		960	362.718		960	372.985		960	412.996
45		368.3	961	324.243		961	440.859		961	421.966		961	155.584		961	368.589		961	371.678		961	417.994
46		372.42	962	326.787		962	435.826		962	425.165		962	153.814		962	374.376		962	367.995		962	425.253
47		369.985	963	334.276		963	436.029		963	424.38		963	151.335		963	380.742		963	364.13		963	430.134
48		370.695	964	331.874		964	430.659		964	423.399		964	147.916		964	387.076		964	357.945		964	441.514
49		371.798	965	334.834		965	422.592		965	414.589		965	140.503		965	390.847		965	352.62		965	450.019
50		368.161	966	340.293		966	418.747		966	414.337		966	137.964		966	387.433		966	346.146		966	460.004
51		368.85	967	346.848		967	412.455		967	416.343		967	132.664		967	386.884		967	342.414		967	471.457
52		370.536	968	352.744		968	407.806		968	415.43		968	131.671		968	385.955		968	340.575		968	481.058
53		372.062	969	355.776		969	407.46		969	419.766		969	127.257		969	386.623		969	335.323		969	489.424
54		370.553	970	356.988		970	403.601		970	427.487		970	128.395		970	392.361		970	332.792		970	495.479
55		369.122	971	359.851		971	398.94		971	435.861		971	129.054		971	393.091		971	328.982		971	493.429
56		369.525	972	361.545		1		182.223	972	432.375		972	127.007		972	394.629		972	321.749		972	495.663
57		369.278	973	363.726		2		178.885	973	430.337		973	125.307		973	393.987		973	313.429		973	496.262
58		368.363	974	363.928		3		179.204	974	429.637		974	120.681		974	395.163		974	306.562		974	496.4
59		365.654	975	363.458		4		179.72	975	426.886		975	119.607		975	397.829		975	299.009		975	501.784
60		365.528	976	363.746		5		183.7	976	422.815		976	119.406		976	399.369		976	291.48		976	506.97
61		364.562	977	359.953		6		186.742	977	420.486		977	122.609		977	400.868		977	286.43		977	508.25
62		364.646	978	357.459		7		190.322	978	414.758		978	117.997		978	400.045		978	278.884		978	507.929
63		361.186	979	356.729		8		193.089	979	411.491		979	119.196		979	397.643		979	271.451		979	526.47
64		355.553	980	357.571		9		196.848	980	412.702		980	119.803		980	395.648		980	270.643		980	535.619
65		352.286	981	360.025		10		201.346	981	415.163		981	117.976		981	390.751		981	263.611		981	541.269
66		351.791	982	367.975		11		205.078	982	416.784		982	125.367		982	395.267		982	258.106		982	550.022
67		353.199	983	364.738		12		210.585	983	419.476		983	125.491		983	400.757		983	255.138		983	545.188
68		352.309	984	367.891		13		212.156	984	421.126		984	121.535		984	400.78		984	251.855		984	535.133
69		352.489	985	368.754		14		217.817	985	420.536		985	119.34		985	396.834		985	248.839		985	523.874
70		355.122	986	367.136		15		220.226	986	421.281		986	120.032		986	397.838		986	243.345		986	521.186
71		353.125	987	369.174		16		222.573	987	422.277		987	118.914		987	405.806		987	236.887		987	514.313
72		351.7	988	381.322		17		227.71	988	426.827		988	124.649		988	411.639		988	229.226		988	513.296
73		345.814	989	384.906		18		228.36	989	427.603		989	132.109		989	412.714		989	223.662		989	512.704
74		346.26	990	387.191		19		227.492	990	427.011		990	139.441		990	414.408		1		214.121	990	515.255
75		343.412	991	388.1		20		230.406	991	426.018		991	147.525		991	414.691		2		220.55	991	510.569
76		343.937	992	393.29		21		237.044	992	425.553		992	154.53		992	416.309		3		222.152	992	510.929
77		342.58	993	396.842		22		241.445	993	423.936		993	162.81		993	415.76		4		229.015	993	510.546
78		340.025	994	397.391		23		246.294	994	421.087		994	168.771		994	413.265		5		233.395	994	506.227
79		340.977	995	398.553		24		246.599	995	419.417		995	170.74		995	408.57		6		235.643	995	505.69
80		341.492	996	396.667		25		249.941	996	417.164		996	176.035		996	408.779		7		242.397	996	498.644
81		336.76	997	400.24		26		254.543	997	416.488		997	184.045		997	407.964		8		249.021	997	498.637
82		340.25	998	401.357		27		255.21	998	419.075		998	189.725		998	409.411		9		250.146	998	502.808
83		337.837	999	405.413		28		262.104	999	419.035		999	195.877		999	412.204		10		256.973	999	501.307
84		337.571	1000	408.175		29		270.914	1000	420.856		1000	199.9		1000	412.8		11		263.002	1000	502.155
85		334.331	1001	411.301		30		273.917	1001	418.743		1001	203.62		1001	415.364		12		264.145	1001	499.206
86		339.076	1002	412.422		31		279.094	1002	415.413		1002	208.497		1002	418.382		13		270.232	1002	498.797
87		343.61	1003	414.238		32		284.67	1003	413.651		1003	212.213		1003	420.205		14		279.474	1003	492.653
88		344.421	1004	415.901		33		286.415	1004	409.719		1004	220.364		1004	418.052		15		284.658	1004	490.631
89		342.014	1005	415.231		34		292.496	1005	406.26		1005	224.508		1005	420.381		16		289.087	1005	489.246
90		342.988	1006	415.352		35		299.505	1006	406.311		1006	227.453		1006	421.612		17		294.233	1006	490.657
91		345.646	1007	416.375		36		305.958	1007	403.835		1007	231.127		1007	420.681		18		294.667	1007	492.182
92		345.93	1008	420.144		37		311.654	1008	403.294		1008	236.609		1008	421.054		19		304.669	1008	486.017
93		344.203	1009	423.98		38		316.878	1009	398.289		1009	239.926		1009	421.921		20		309.66	1009	478.204
94		345.096	1010	427.05		39		320.546	1010	391.976		1010	241.426		1010	416.635		21		314.36	1010	470.956
95		344.463	1011	427.205		40		324.185	1011	391.468		1011	226.999		1011	413.495		22		322.45	1011	462.173
96		344.687	1012	430.454		41		327.166	1012	394.554		1012	230.584		1012	413.796		23		326.714	1012	461.092
97		342.865	1013	436.619		42		327.384	1013	393.442		1013	237.151		1013	409.171		24		333.654	1013	462.291
98		343.591	1014	434.915		43		328.329	1014	393.751		1014	243.661		1014	405.258		25		341.183	1014	463.711
99		344.146	1015	434.473		44		325.978	1015	392.105		1015	249.2		1015	405.971		26		345.427	1015	469.651
100		343.545	1016	431.334		45		324.071	1016	386.808		1016	254.701		1016	411.325		27		349.341	1016	459.075
101		343.519	1017	426.747		46		321.567	1017	381.991		1017	260.479		1017	409.037		28		357.456	1017	451.135
102		345.232	1018	421.711		47		322.994	1018	377.606		1018	272.078		1018	406.331		29		359.866	1018	443.677
103		342.746	1019	424.246		48		318.871	1019	375.233		1019	277.946		1019	403.967		30		364.782	1019	441.368
104		341.639	1020	421.506		49		314.438	1020	372.98		1020	282.788		1020	405.827		31		370.462	1020	437.666
105		341.569	1021	418.05		50		310.094	1021	372.328		1021	288.086		1021	407.262		32		374.572	1021	434.156
106		344.614	1022	415.514		51		308.046	1022	370.437		1022	291.724		1022	407.401		33		381.693	1022	429.505
107		341.95	1023	405.976		52		303.774	1023	365.635		1023	296.345		1023	404.964		34		389.531	1023	423.361
108		343.077	1024	400.996		53		305.832	1		122.827	1024	299.824		1024	404.372		35		392.541	1024	414.439
109		348.553	1025	393.622		54		300.808	2		127.163	1025	307.682		1025	408.785		36		396.624	1025	403.305
110		351.566	1026	385.444		55		298.246	3		130.997	1026	315.796		1026	408.572		37		401.097	1026	388.733
111		354.212	1027	378.913		56		295.677	4		135.718	1027	321.902		1027	404.635		38		403.146	1027	384.913
112		353.711	1028	369.311		57		289.735	5		141.038	1028	332.619		1028	401.654		39		408.221	1028	388.344
113		353.222	1029	375.226		58		286.114	6		146.453	1029	334.994		1029	397.598		40		408.543	1029	379.108
114		350.981	1030	382.872		59		286.304	7		154.84	1030	337.541		1030	399.274		41		410.071	1030	382.628
115		345.911	1031	376.32		60		286.028	8		162.239	1031	340.115		1031	401.745		42		412.06	1031	374.399
116		344.339	1032	369.796		61		284.698	9		166.186	1032	341.849		1032	403.003		43		412.925	1032	379.66
117		342.478	1033	367.13		62		282.059	10		173.333	1033	339.544		1033	406.877		44		415.531	1033	388.91
118		339.114	1034	364.216		63		279.964	11		182.026	1034	341.236		1034	407.927		45		417.413	1034	386.37
119		331.931	1035	363.022		64		283.489	12		186.198	1035	336.769		1035	409.67		46		418.856	1035	392.472
120		331.825	1036	359.075		65		286.874	13		192.164	1036	342.953		1036	409.702		47		419.073	1036	403.769
121		332.813	1037	359.24		66		282.184	14		196.128	1037	342.01		1037	411.402		48		417.329	1037	408.639
122		331.972	1038	355.626		67		284.668	15		203.772	1038	344.401		1038	413.57		49		420.685	1038	405.348
123		328.018	1039	347.094		68		287.743	16		206.644	1039	344.948		1039	413.141		50		417.339	1039	403.164
124		324.579	1040	337.884		69		288.851	17		212.998	1040	346.537		1040	415.009		51		421.389	1040	406.053
125		323.027	1041	332.043		70		290.929	18		219.851	1041	349.008		1041	410.341		52		421.709	1041	405.312
126		321.435	1042	332.052		71		294.607	19		226.123	1042	347.129		1042	404.615		53		424.278	1042	408.202
127		319.102	1043	332.721		72		295.531	20		234.853	1043	346.662		1043	404.614		54		426.928	1043	405.395
128		319.94	1044	331.669		73		298.692	21		240.617	1044	347.412		1044	410.479		55		430.105	1044	399.162
129		322.197	1045	333.656		74		300.754	22		247.667	1045	343.472		1045	412.98		56		433.922	1045	394.412
130		322.204	1046	332.16		75		301.04	23		255.308	1046	341.153		1046	417.313		57		435.813	1046	400.145
131		323.78	1047	333.517		76		305.299	24		262.703	1047	334.048		1047	415.947		58		435.36	1047	402.423
132		318.78	1048	331.851		77		308.508	25		267.287	1048	326.682		1048	418.914		59		438.78	1048	406.575
133		314.361	1049	342.374		78		312.789	26		272.251	1049	322.188		1049	421.975		60		438.816	1049	397.204
134		311.114	1050	348.567		79		319.186	27		280.002	1050	317.534		1050	419.228		61		439.678	1050	394.226
135		308.207	1051	354.169		80		319.965	28		285.193	1051	311.024		1051	419.419		62		442.47	1051	389.534
136		303.984	1052	352.639		81		320.319	29		292.167	1052	311.454		1052	418.003		63		443.891	1052	389.56
137		298.216	1053	355.113		82		312.56	30		299.996	1053	312.526		1053	418.453		64		439.976	1053	398.587
138		295.342	1054	355.785		83		306.959	31		308.693	1054	317.868		1054	421.798		65		439.695	1054	396.298
139		295.566	1055	356.171		84		305.787	32		315.458	1055	320.921		1055	424.024		66		441.333	1055	393.363
140		299.981	1056	354.477		85		304.59	33		317.23	1056	323.107		1056	423.67		67		440.374	1056	395.287
141		302.939	1057	349.34		86		302.497	34		320.949	1057	325.464		1057	420.276		68		438.298	1057	396.397
142		304.729	1058	350.098		87		297.388	35		326.67	1058	325.898		1058	424.439		69		436.907	1058	402.526
143		302.956	1059	350.308		88		291.504	36		329.587	1059	323.607		1059	423.027		70		434.135	1059	408.737
144		297.91	1060	352.422		89		286.339	37		329.156	1060	323.865		1060	425.167		71		431.691	1060	411.454
145		296.149	1061	351.133		90		280.647	38		334.513	1061	316.648		1061	422.308		72		433.355	1061	418.352
146		297.585	1062	356.199		91		274.766	39		333.568	1062	314.023		1062	416.589		73		432.205	1062	423.921
147		292.444	1063	364.884		92		270.467	40		336.175	1063	311.071		1063	411.708		74		431.024	1063	432.801
148		293.93	1064	370.746		93		268.156	41		337.293	1064	307.23		1064	418.849		75		429.309	1064	441.853
149		292.912	1065	377.591		94		265.858	42		338.387	1065	302.804		1065	425.195		76		428.684	1065	441.907
150		289.614	1066	380.901		95		259.936	43		338.281	1066	305.486		1066	430.184		77		429.222	1066	444.375
151		290.561	1067	385.141		96		253.132	44		343.076	1067	305.577		1067	428.252		78		430.327	1067	444.197
152		283.319	1068	393.352		97		247.598	45		347.226	1068	311.756		1068	427.059		79		430.007	1068	440.705
153		278.866	1069	396.361		98		243.938	46		350.651	1069	307.16		1069	428.955		80		427.262	1069	437.427
154		275.659	1070	398.863		99		242.695	47		353.361	1070	308.068		1070	428.821		81		425.199	1070	434.418
155		272.954	1071	401.661		100		242.209	48		355.184	1071	308.729		1071	430.218		82		419.529	1071	432.762
156		271.158	1072	405.496		101		239.33	49		354.735	1072	308.818		1072	435.405		83		422.976	1072	438.68
157		264.317	1073	410.232		102		240.912	50		354.968	1073	304.098		1073	435.106		84		419.902	1073	440.243
158		262.935	1074	408.399		103		244.591	51		355.073	1074	306.278		1074	432.95		85		416.216	1074	443.584
159		255.578	1075	412.931		104		247.584	52		354.055	1075	309.923		1075	433.22		86		417.558	1075	446.691
160		255.374	1076	423.795		105		250.916	53		355.796	1076	303.391		1076	437.499		87		415.681	1076	443.494
161		256.692	1077	430.564		106		250.968	54		355.853	1077	302.278		1077	433.513		88		414.415	1077	440.398
162		254.618	1078	438.539		107		252.426	55		355.317	1078	306.278		1078	432.347		89		412.178	1078	441.884
163		252.235	1079	446.751		108		255.218	56		358.858	1079	309.53		1079	432.001		90		409.724	1079	441.202
164		253.805	1080	455.106		109		259.025	57		360.262	1080	307.136		1080	438.682		91		410.699	1080	435.991
165		260.468	1081	458.925		110		260.739	58		358.406	1081	309.273		1081	436.878		92		409.304	1081	430.62
166		265.269	1082	462.954		111		260.14	59		355.979	1082	317.583		1082	440.669		93		408.117	1082	424.479
167		265.471	1083	466.619		112		258.436	60		354.404	1083	316.622		1083	444.167		94		405.638	1083	418.946
168		264.035	1084	473.435		113		253.429	61		351.39	1084	319.068		1084	443.644		95		402.794	1084	424.921
169		266.485	1085	480.077		114		252.308	62		349.752	1085	326.123		1085	441.264		96		400.403	1085	432.8
170		264.524	1086	485.324		115		245.782	63		344.624	1086	332.15		1086	442.265		97		400.829	1086	442.813
171		259.16	1087	495.901		116		244.116	64		338.332	1087	338.367		1087	442.234		98		397.633	1087	445.386
172		258.573	1088	499.388		117		248.482	65		333.265	1088	349.378		1088	444.216		99		395.843	1088	453.524
173		258.43	1089	500.979		118		246.345	66		330.422	1089	356.773		1089	447.34		100		392.693	1089	456.286
174		258.453	1090	503.093		119		251.006	67		328.534	1090	354.286		1090	447.227		101		384.229	1090	459.452
175		257.621	1091	507.632		120		253.872	68		325.461	1091	354.647		1091	445.531		102		375.14	1091	461.852
176		258.993	1092	512.081		121		252.662	69		320.124	1092	355.587		1092	446.735		103		369.158	1092	470.845
177		252.291	1093	512.588		122		249.401	70		314.432	1093	355.944		1093	446.505		104		370.074	1093	473.068
178		245.606	1094	517.053		123		253.843	71		308.755	1094	354.683		1094	447.013		105		362.623	1094	474.149
179		241.618	1095	518.777		124		257.478	72		305.196	1095	356.377		1095	449.974		106		359.971	1095	478.818
180		237.333	1096	522.785		125		266.241	73		301.51	1096	363.296		1096	452.041		107		360.887	1096	479.692
181		235.429	1097	531.475		126		273.848	74		294.715	1097	374.126		1097	447.072		108		354.175	1097	485.983
182		239.139	1098	534.593		127		274.258	75		286.811	1098	377.138		1098	447.088		109		348.068	1098	484.541
183		235.118	1099	536.405		128		281.645	76		283.842	1099	382.846		1099	442.585		110		351.725	1099	481.053
184		232.7	1100	535.343		129		283.323	77		281.727	1100	387.616		1100	437.627		111		347.156	1100	479.409
185		234.797	1101	533.657		130		282.592	78		273.631	1101	391.928		1101	439.222		112		341.307	1101	476.661
186		235.111	1102	530.931		131		288.119	79		264.516	1102	398.974		1102	436.467		113		342.651	1102	475.883
187		234.945	1103	527.692		132		292.193	80		255.014	1103	399.18		1103	436.505		114		340.389	1103	473.083
188		237.146	1104	523.323		133		293.928	81		250.295	1104	401.183		1104	438.099		115		334.003	1104	471.984
189		238.987	1105	519.03		134		293.098	82		244.097	1105	398.416		1105	440.499		116		332.777	1105	469.189
190		238.315	1106	515.208		135		284.888	83		238.586	1106	399.241		1106	440.948		117		332.635	1106	464.333
191		236.125	1107	510.41		136		283.426	84		233.627	1107	401.439		1107	441.619		118		332.827	1107	458.367
192		231.999	1108	505.492		137		281.56	85		227.742	1108	401.959		1108	445.814		119		336.882	1108	451.41
193		228.329	1109	498.559		138		277.438	86		214.733	1109	400.956		1109	444.023		120		332.254	1109	448.889
194		222.201	1110	491.505		139		274.955	87		203.793	1110	402.176		1110	442.578		121		333.772	1110	448.065
195		219.937	1111	482.474		140		273.995	88		199.281	1111	406.098		1111	449.21		122		333.677	1111	446.992
196		220.455	1112	475.277		141		272.177	89		194.037	1112	426.759		1112	450.741		123		327.121	1112	446.8
197		221.249	1113	466.489		142		268.463	90		185.866	1113	432.396		1113	452.866		124		325.298	1113	439.852
198		221.424	1114	457.5		143		270.909	91		178.487	1114	434.451		1114	458.045		125		323.68	1114	431.234
199		219.237	1115	448.907		144		268.253	92		172.636	1115	436.309		1115	466.773		126		320.848	1115	423.28
200		218.109	1116	439.442		145		270.321	93		162.643	1116	439.134		1116	470.804		127		317.471	1		321.724
201		222.245	1117	433.95		146		270.006	94		157.295	1117	441.3		1117	469.009		128		313.45	2		325.139
202		219.115	1118	427.338		147		272.368	95		146.034	1118	443.221		1118	469.482		129		307.952	3		328.393
203		213.225	1119	422.742		148		270.934	96		135.492	1119	445.339		1119	467.657		130		309.05	4		332.487
204		211.003	1120	414.574		149		273.307	97		132.489	1120	447.936		1120	468.691		131		304.209	5		336.153
205		208.929	1121	406.005		150		275.033	98		127.326	1121	452.214		1121	465.947		132		301.816	6		335.04
206		211.702	1122	397.013		151		278.85	99		127.408	1122	455.177		1122	466.83		133		301.908	7		336.189
207		213.735	1123	385.076		152		281.046	100		123.153	1123	459.974		1123	467.582		134		298.337	8		332.936
208		214.088	1124	378.977		153		279.264	101		120.004	1124	463.252		1124	466.956		135		292.071	9		334.482
209		213.721	1125	369.529		154		283.741	102		114.267	1125	467.917		1125	468.97		136		289.806	10		333.409
210		210.19	1126	361.018		155		290.82	103		115.545	1126	470.136		1126	465.464		137		283.799	11		334.681
211		205.567	1127	353.656		156		296.206	104		117.71	1127	470.579		1127	459.703		138		284.644	12		334.901
212		202.553	1		256.149	157		297.759	105		120.956	1128	470.842		1128	461.705		139		288.197	13		332.176
213		200.404	2		249.835	158		300.917	106		121.52	1129	469.942		1129	463.863		140		288.371	14		328.132
214		195.062	3		245.383	159		308.441	107		124.385	1130	472.325		1130	465.622		141		290.837	15		330.811
215		195.719	4		239.188	160		314.657	108		123.066	1131	474.259		1131	466.577		142		292.97	16		327.088
216		200.729	5		235.132	161		315.935	109		118.63	1132	475.388		1132	466.544		143		289.669	17		328.223
217		203.905	6		229.257	162		319.137	110		117.638	1133	477.29		1133	464.724		144		292.74	18		326.647
218		207.124	7		223.564	163		322.577	111		117.124	1134	482.718		1134	461.996		145		288.707	19		324.091
219		212.474	8		218.93	164		326.18	112		111.289	1135	484.444		1135	457.144		146		288.701	20		328.316
220		219.481	9		212.09	165		324.849	113		111.117	1136	492.138		1136	451.627		147		288.599	21		332.161
221		221.646	10		210.055	166		328.283	114		111.965	1137	491.759		1137	445.225		148		287.74	22		332.091
222		223.581	11		205.857	167		341.017	115		118.642	1138	495.458		1138	447.626		149		292.977	23		333.088
223		225.878	12		200.454	168		345.35	116		122.596	1139	496.536		1139	445.087		150		294.564	24		333.254
224		231.682	13		198.92	169		344.844	117		131.922	1140	498.353		1140	445.821		151		301.998	25		333.606
225		235.717	14		197.333	170		351.088	118		135.526	1141	498.401		1141	440.746		152		298.888	26		335.486
226		239.177	15		195.759	171		353.715	119		137.356	1142	497.485		1142	441.241		153		298.267	27		335.236
227		241.461	16		194.615	172		356.758	120		139.215	1143	499.68		1143	441.987		154		300.887	28		338.957
228		244.662	17		195.123	173		359.836	121		135.511	1144	500.067		1144	437.57		155		304.348	29		339.993
229		246.537	18		194.492	174		366.366	122		140.531	1145	498.66		1145	426.59		156		302.14	30		340.953
230		242.747	19		191.817	175		370.977	123		144.205	1146	501.275		1146	424.827		157		301.119	31		342.265
231		239.023	20		190.404	176		372.427	124		145.119	1147	502.131		1147	424.292		158		302.433	32		338.109
232		236.716	21		187.946	177		371.738	125		145.31	1148	507.98		1148	423.946		159		305.37	33		337.078
233		236.74	22		190.074	178		369.625	126		150.189	1149	515.036		1149	422.425		160		303.804	34		337.392
234		240.438	23		195.148	179		361.092	127		157.869	1150	521.668		1150	421.489		161		301.372	35		339.764
235		240.007	24		199.891	180		359.699	128		162.042	1151	529.236		1151	425.991		162		301.14	36		342.872
236		237.061	25		203.161	181		357.9	129		166.924	1152	539.062		1152	414.526		163		299.967	37		345.5
237		239.631	26		203.622	182		353.187	130		171.39	1153	541.812		1153	415.234		164		298.685	38		347.748
238		242.29	27		206.502	183		354.252	131		174.325	1154	545.836		1154	409.026		165		298.135	39		349.893
239		245.532	28		205.1	184		354.674	132		170.707	1		168.175	1155	411.789		166		297.167	40		350.942
240		249.72	29		201.265	185		352.803	133		175.278	2		173.77	1156	410.899		167		293.271	41		353.918
241		250.852	30		204.804	186		349.357	134		177.929	3		179.741	1157	404.634		168		297.652	42		354.761
242		251.59	31		206.546	187		346.123	135		182.827	4		182.634	1158	402.497		169		301.128	43		354.894
243		252.375	32		206.646	188		348.288	136		184.933	5		186.508	1159	401.513		170		306.795	44		353.535
244		253.054	33		209.245	189		347.065	137		192.911	6		188.206	1160	402		171		307.852	45		355.314
245		258.937	34		210.29	190		345.387	138		205.613	7		194.34	1161	401.983		172		311.818	46		354.51
246		261.718	35		213.02	191		346.697	139		211.882	8		200.311	1162	404.827		173		311.872	47		351.132
247		261.379	36		216.526	192		349.759	140		221.779	9		205.666	1163	410.187		174		316.238	48		350.818
248		262.646	37		219.812	193		348.171	141		230.859	10		211.643	1164	416.404		175		321.095	49		348.832
249		263.391	38		221.244	194		342.646	142		240.681	11		214.435	1165	413.895		176		326.957	50		350.366
250		263.615	39		223.835	195		338.402	143		251.305	12		220.356	1166	412.777		177		326.013	51		351.519
251		265.435	40		225.802	196		338.066	144		261.737	13		226.268	1167	407.756		178		323.504	52		354.792
252		268.389	41		229.49	197		339.82	145		265.674	14		232.198	1168	412.27		179		321.998	53		351.577
253		274.631	42		230.261	198		341.805	146		270.793	15		235.101	1169	415.271		180		321.472	54		351.318
254		277.15	43		234.73	199		347.828	147		275.837	16		239.671	1170	415.605		181		325.445	55		349.159
255		276.774	44		239.752	200		349.775	148		276.084	17		244.344	1171	408.259		182		326.767	56		350.309
256		276.917	45		245.045	201		353.96	149		282.761	18		247.289	1172	404.993		183		330.892	57		345.773
257		277.106	46		248.758	202		353.153	150		290.33	19		250.985	1173	404.956		184		328.829	58		341.081
258		281.518	47		252.983	203		347.785	151		296.529	20		258.04	1174	413.182		185		330.378	59		341.201
259		281.686	48		258.344	204		349.223	152		300.175	21		259.796	1175	413.303		186		330.039	60		342.219
260		286.205	49		265.03	205		345.585	153		299.146	22		265.859	1176	410.714		187		333.577	61		334.304
261		286.822	50		269.53	206		343.395	154		299.999	23		271.583	1177	406.282		188		335.916	62		334.188
262		285.714	51		271.847	207		337.235	155		298.562	24		275.447	1178	407.318		189		338.678	63		333.466
263		286.298	52		276.606	208		331.592	156		302.88	25		274.418	1179	409.134		190		340.448	64		332.071
264		287.383	53		279.438	209		326.76	157		299.368	26		276.989	1180	415.455		191		342.924	65		336.367
265		284.505	54		282.671	210		318.921	158		300.171	27		283.07	1181	418.074		192		348.336	66		338.501
266		282.388	55		284.757	211		317.637	159		298.498	28		289.09	1182	420.558		193		351.894	67		343.159
267		278.74	56		288.285	212		315.08	160		295.75	29		292.969	1183	423.17		194		355.037	68		342.213
268		274.959	57		295.042	213		315.777	161		295.664	30		298.011	1184	424.301		195		357.268	69		343.217
269		270.41	58		298.046	214		316.364	162		295.632	31		303.79	1185	427.364		196		358.951	70		342.69
270		265.974	59		302.506	215		318.23	163		292.412	32		305.475	1186	431.609		197		362.981	71		343.024
271		262.038	60		310.216	216		322.323	164		291.018	33		306.477	1187	434.046		198		362.091	72		337.98
272		258.571	61		315.272	217		322.959	165		290.926	34		311.374	1188	437.493		199		363.643	73		338.444
273		253.674	62		323.746	218		318.9	166		293.717	35		313.073	1189	442.38		200		361.468	74		339.603
274		248.996	63		325.054	219		314.464	167		295.35	36		313.991	1190	444.934		201		356.969	75		337.255
275		245.215	64		327.295	220		309.264	168		289.643	37		316.972	1191	449.098		202		353.834	76		336.095
276		241.058	65		334.175	221		307.527	169		286.979	38		318.113	1192	448.341		203		353.151	77		332.64
277		236.524	66		341.296	222		310.641	170		284.037	39		319.278	1193	445.835		204		351.669	78		330.319
278		235.083	67		347.883	223		315.291	171		283.791	40		323.735	1194	451.437		205		346.657	79		326.658
279		234.982	68		354.643	224		315.36	172		280.277	41		327.817	1195	453.345		206		347.438	80		322.766
280		234.176	69		358.162	225		314.716	173		277.243	42		327.267	1196	456.142		207		344.992	81		321.628
281		233.506	70		363.498	226		311.46	174		271.69	43		328.128	1197	457.92		208		337.976	82		320.605
282		230.3	71		368.561	227		304.516	175		272.388	44		331.731	1198	466.936		209		332.182	83		328.083
283		225.298	72		372.753	228		304.787	176		274.645	45		332.491	1199	472.642		210		325.62	84		329.492
284		222.502	73		369.514	229		303.233	177		275.445	46		333.9	1200	479.067		211		320.432	85		329.36
285		221.947	74		370.957	230		302.192	178		275.688	47		333.915	1201	482.928		212		319.016	86		328.077
286		217.229	75		371.615	231		300.608	179		276.227	48		334.335	1202	488.145		213		317.449	87		328.879
287		213.931	76		369.899	232		295.772	180		278.374	49		333.874	1203	496.861		214		312.064	88		328.246
288		209.538	77		370.101	233		287.298	181		278.048	50		332.274	1204	497.373		215		311.128	89		325.715
289		202.515	78		370.883	234		280.489	182		281.373	51		328.784	1205	501.194		216		310.296	90		330.14
290		195.644	79		372.643	235		280.457	183		276.3	52		324.345	1206	508.959		217		302.282	91		327.52
291		186.455	80		375.72	236		283.34	184		274.011	53		321.495	1207	512.229		218		283.247	92		324.88
292		178.176	81		379.432	237		282.829	185		274.915	54		320.226	1208	515.902		219		278.252	93		325.562
293		171.958	82		379.821	238		281.348	186		274.527	55		315.954	1209	518.411		220		273.573	94		319.402
294		166.441	83		380.047	239		284.784	187		277.473	56		320.115	1210	519.828		221		270.815	95		317.989
295		162.585	84		379.94	240		286.741	188		278.872	57		317.399	1211	524.308		222		264.597	96		317.366
296		154.059	85		379.304	241		289.734	189		276.34	58		317.634	1212	528.967		223		260.339	97		325.58
297		148.824	86		373.776	242		292.772	190		273.858	59		312.91	1213	537.33		224		258.593	98		324.355
298		143.355	87		370.997	243		296.956	191		274.494	60		309.375	1214	533.914		225		252.959	99		323.182
299		137.997	88		363.852	244		297.236	192		276.514	61		307.925	1215	534.56		226		247.269	100		326.991
300		134.206	89		360.703	245		300.252	193		277.08	62		300.843	1216	537.661		227		240.137	101		325.38
301		129.026	90		356.539	246		302.214	194		284.052	63		300.36	1217	539.928		228		239.714	102		329.49
302		122.737	91		352.757	247		306.48	195		286.348	64		301.673	1218	544.338		229		238.737	103		326.29
303		121.222	92		350.591	248		307.712	196		291.716	65		299.44	1219	549.288		230		236.904	104		321.576
304		119.309	93		346.336	249		309.114	197		299.31	66		301.743	1220	557.922		231		237.703	105		313.798
305		117.005	94		342.573	250		311.623	198		301.72	67		303.481	1221	561.978		232		244.677	106		306.764
306		116.671	95		339.923	251		313.781	199		302.819	68		305.952	1222	565.643		233		249.71	107		305.556
307		109.779	96		338.624	252		312.764	200		303.069	69		310.679	1223	568.576		234		251.466	108		302.873
308		104.642	97		334.942	253		311.222	201		309.934	70		306.172	1224	572.192		235		252.871	109		306.578
309		100.624	98		331.01	254		315.745	202		311.75	71		305.816	1225	575.598		236		257.211	110		306.032
310		95.1582	99		324.978	255		317.266	203		317.282	72		301.005	1226	580.03		237		259.706	111		304.397
311		93.3643	100		319.545	256		312.206	204		315.028	73		302.668	1227	582.411		238		267.401	112		304.973
312		93.9	101		313.964	257		309.775	205		313.29	74		305.504	1228	588.221		239		263.653	113		302.858
313		91.674	102		309.856	258		309.374	206		307.615	75		309.162	1229	586.935		240		259.293	114		305.489
314		90.9997	103		309.753	259		312.219	207		300.062	76		306.045	1230	584.215		241		259.557	115		310.179
315		95.1496	104		306.368	260		313.596	208		291.081	77		304.699	1231	584.351		242		262.233	116		305.512
316		95.8053	105		304.747	261		312.47	209		282.472	78		304.799	1232	580.301		243		263.147	117		310.962
317		92.722	106		301.248	262		315.384	210		283.841	79		305.138	1233	576.737		244		268.303	118		311.682
318		89.0809	107		299.759	263		315.794	211		284.87	80		300.498	1234	571.868		245		268.011	119		316.284
319		87.0563	108		298.388	264		316.033	212		285.977	81		302.336	1235	566.836		246		272.502	120		322.301
320		83.5807	109		297.086	265		314.437	213		287.358	82		303.244	1236	565.522		247		273.216	121		318.638
321		80.0802	110		299.371	266		315.087	214		285.407	83		300.116	1237	563.5		248		268.714	122		316.842
322		78.4506	111		297.808	267		312.323	215		288.969	84		296.885	1238	564.358		249		275.627	123		320.155
323		75.7178	112		296.024	268		307.305	216		289.851	85		296.09	1239	557.115		250		279.386	124		321.58
324		72.9706	113		299.221	269		304.57	217		286.514	86		293.583	1240	550.803		251		281.926	125		326.763
325		69.4761	114		298.938	270		305	218		283.524	87		295.252	1241	541.964		252		284.851	126		329.659
326		66.6169	115		297.315	271		301.957	219		284.205	88		294.378	1242	535.282		253		290.261	127		333.182
327		63.8816	116		295.746	272		299.758	220		287.298	89		294.468	1243	527.106		254		296.41	128		338.25
328		62.2298	117		293.45	273		297.679	221		288.995	90		293.962	1244	517.814		255		299.457	129		338.036
329		60.3744	118		293.44	274		294.547	222		294.648	91		295.055	1245	510.6		256		302.783	130		338.93
330		55.8307	119		293.512	275		289.271	223		296.686	92		295.187	1246	506.664		257		306.783	131		339.302
331		55.946	120		294.775	276		284.35	224		292.26	93		292.158	1247	497.766		258		309.454	132		335.985
332		57.3713	121		295.151	277		278.315	225		292.665	94		292.067	1248	488.467		259		309.719	133		338.35
333		56.425	122		296.673	278		274.894	226		294.637	95		290.915	1249	480.573		260		308.788	134		339.637
334		55.2244	123		293.481	279		272.71	227		298.422	96		291.462	1250	471.193		261		308.187	135		340.514
335		53.5075	124		289.934	280		278.697	228		297.052	97		289.338	1251	461.156		262		312.459	136		337.922
336		53.0949	125		286.263	281		276.66	229		298.118	98		284.41	1252	447.475		263		313.452	137		332.619
337		56.7074	126		282.584	282		273.084	230		300.985	99		288.849	1253	443.606		264		314.871	138		330.492
338		59.0246	127		279.721	283		271.598	231		301	100		285.164	1254	428.451		265		315.627	139		329.773
339		61.9312	128		270.645	284		272.956	232		301.721	101		283.706	1255	419.513		266		320.097	140		324.117
340		64.1809	129		270.408	285		273.009	233		305.4	102		282.081	1256	408.911		267		323.594	141		325.114
341		61.8221	130		270.699	286		270.921	234		302.745	103		280.319	1257	398.194		268		327.495	142		320.791
342		60.7898	131		268.701	287		269.586	235		302.756	104		278.238	1258	393.981		269		326.687	143		320.171
343		60.9037	132		268.746	288		267.623	236		297.358	105		278.183	1259	387.209		270		328.612	144		322.905
344		59.909	133		270.417	289		260.642	237		299.898	106		278.959	1260	378.173		271		324.958	145		322.45
345		59.8734	134		271.2	290		255.761	238		298.171	107		277.437	1261	370.243		272		326.837	146		321.882
346		58.8452	135		271.081	291		254.575	239		296.693	108		273.877	1262	360.702		273		323.064	147		324.865
347		59.9964	136		270.821	292		250.098	240		294.534	109		274.274	1263	352.351		274		320.385	148		330.578
348		60.6222	137		268.29	293		245.71	241		295.566	110		271.952	1264	340.999		275		318.112	149		333.888
349		61.3182	138		265.826	294		243.44	242		291.741	111		273.671	1265	329.736		276		316.01	150		334.589
350		62.4825	139		263.681	295		244.364	243		292.076	112		276.631	1266	316.805		277		312.775	151		335.698
351		63.3584	140		257.901	296		245.891	244		294.127	113		277.717	1		296.762	278		314.126	152		333.375
352		63.7942	141		255.16	297		239.224	245		296.74	114		277.227	2		300.33	279		314.824	153		328.533
353		63.1762	142		255.674	298		235.1	246		299.348	115		276.732	3		303.815	280		317.972	154		326.258
354		63.2046	143		258.131	299		229.641	247		300.938	116		278.314	4		299.041	281		319.018	155		326.297
355		62.9568	144		259.111	300		226.247	248		301.937	117		276.745	5		300.097	282		316.64	156		324.025
356		63.0814	145		256.294	301		222.134	249		306.966	118		274.32	6		301.466	283		314.271	157		320.75
357		62.8172	146		255.025	302		214.115	250		305.109	119		275.59	7		304.717	284		315.659	158		321.514
358		62.7169	147		253.435	303		211.972	251		303.091	120		272.375	8		309.578	285		315.671	159		323.285
359		62.0755	148		254.576	304		208.82	252		300.144	121		267.587	9		314.149	286		309.204	160		325.347
360		61.9474	149		250.621	305		204.991	253		297.907	122		271.181	10		321.603	287		309.362	161		326.445
361		62.3152	150		246.964	306		204.211	254		300.295	123		269.925	11		327.623	288		298.684	162		335.969
362		61.5786	151		247.589	307		202.255	255		300.431	124		269.28	12		334.868	289		291.7	163		338.796
363		60.7714	152		249.778	308		204.004	256		302.768	125		270.218	13		335.331	290		287.647	164		338.074
364		61.0228	153		252.807	309		204.945	257		298.408	126		274.864	14		341.652	291		287.906	165		339.243
365		60.3337	154		255.01	310		202.177	258		301.603	127		276.57	15		347.939	292		285.365	166		339.975
366		59.9721	155		256.647	311		202.683	259		300.225	128		274.202	16		355.578	293		279.603	167		338.714
367		59.5029	156		259.506	312		197.77	260		301.446	129		271.927	17		360.118	294		273.467	168		335.268
368		58.9085	157		261.561	313		194.858	261		303.08	130		271.779	18		364.925	295		267.526	169		332.233
369		58.7975	158		265.562	314		189.819	262		302.967	131		264.734	19		370.795	296		261.265	170		329.47
370		58.4899	159		269.381	315		185.473	263		302.049	132		261.529	20		376.024	297		250.727	171		329.049
371		57.9977	160		272.306	316		180.971	264		304.219	133		263.894	21		379.367	298		244.395	172		327.278
372		57.3396	161		275.675	317		176.346	265		304.361	134		267.335	22		383.651	299		235.191	173		323.405
373		56.656	162		280.048	318		173.229	266		304.135	135		267.246	23		385.704	300		225.498	174		322.407
374		55.5955	163		281.467	319		169.303	267		299.631	136		270.383	24		384.223	301		217.799	175		320.802
375		55.0403	164		289.807	320		170.374	268		294.868	137		271.463	25		387.379	302		216	176		320.445
376		54.5002	165		294.663	321		170	269		297.471	138		268.954	26		386.682	303		213.361	177		319.433
377		53.1903	166		298.883	322		170.87	270		297.355	139		270.41	27		388.689	304		203.535	178		319.656
378		52.3176	167		299.295	323		168.436	271		297.277	140		271.509	28		392.008	305		196.362	179		320.442
379		51.2076	168		302.072	324		164.024	272		294.497	141		271.438	29		395.922	306		190.669	180		321.653
380		51.2829	169		304.586	325		158.7	273		295.226	142		270.874	30		399.614	307		181.343	181		323.378
381		50.9882	170		308.609	326		153.881	274		295.175	143		270.888	31		401.84	308		173.461	182		323.014
382		50.1667	171		308.055	327		151.009	275		298.716	144		269.524	32		406.266	309		170.488	183		320.016
383		49.2163	172		307.632	328		149.218	276		295.04	145		261.272	33		408.099	310		169.394	184		321.042
384		49.0242	173		307.174	329		146.977	277		288.853	146		260.08	34		406.463	311		167.88	185		321.121
385		48.2326	174		313.127	330		144.379	278		283.377	147		254.608	35		406.704	312		164.937	186		319.238
386		47.8841	175		316.054	331		140.733	279		276.46	148		252.283	36		404.861	313		159.17	187		318.315
387		49.1678	176		317.482	332		136.719	280		269.64	149		249.078	37		404.272	314		156.203	188		316.741
388		47.5693	177		318.539	333		135.095	281		263.289	150		246.359	38		401.813	315		155.875	189		314.529
389		46.7924	178		318.338	334		136.012	282		260.79	151		246.219	39		397.794	316		151.062	190		315.54
390		46.1433	179		314.425	335		135.984	283		251.504	152		251.199	40		397.238	317		145.954	191		312.372
391		45.5874	180		315.067	336		138.646	284		250.925	153		256.902	41		393.703	318		146.969	192		311.069
392		46.9362	181		311.003	337		142.359	285		248.926	154		261.06	42		393.388	319		160.505	193		311.643
393		48.4389	182		311.676	338		142.808	286		244.979	155		263.315	43		388.455	320		159.65	194		310.824
394		48.137	183		310.326	339		144.865	287		240.18	156		265.854	44		385.957	321		160.463	195		313.464
395		48.3692	184		308.34	340		144.877	288		236.15	157		266.211	45		382.104	322		156.599	196		309.495
396		48.2127	185		304.785	341		144.673	289		232.643	158		267.639	46		380.789	323		156.519	197		308.197
397		49.1248	186		305.286	342		142.206	290		231.183	159		269.345	47		377.721	324		156.322	198		302.02
398		49.8225	187		310.2	343		137.949	291		228.986	160		272.379	48		378.321	325		157.06	199		297.555
399		49.4963	188		308.686	344		136.058	292		226.856	161		275.032	49		376.519	326		160.435	200		293.873
400		50.112	189		312.988	345		134.065	293		222.556	162		274.784	50		374.15	327		163.514	201		292.7
401		49.935	190		313.559	346		132.28	294		218.345	163		278.22	51		372.132	328		168.031	202		293.866
402		50.4852	191		312.025	347		130.785	295		210.793	164		274.727	52		368.45	329		170.34	203		293.055
403		50.0918	192		312.96	348		128.15	296		203.612	165		273.75	53		366.16	330		176.722	204		293.438
404		49.714	193		308.003	349		126.904	297		195.073	166		274.608	54		362.737	331		182.663	205		293.541
405		49.3933	194		303.485	350		124.973	298		187.116	167		270.383	55		358.402	332		185.439	206		296.502
406		49.7036	195		301.372	351		120.834	299		181.199	168		266.267	56		353.409	333		184.488	207		295.875
407		49.8803	196		297.824	352		119.554	300		174.97	169		266.384	57		347.787	334		182.256	208		294.018
408		50.3084	197		299.228	353		120.322	301		168.353	170		267.825	58		349.418	335		182.516	209		296.417
409		50.58	198		299.191	354		120.132	302		159.197	171		272.603	59		349.708	336		184.828	210		297.382
410		50.1334	199		300.466	355		120.61	303		149.39	172		273.804	60		347.667	337		183.593	211		296.644
411		50.6803	200		305.033	356		119.207	304		140.076	173		278.829	61		344.763	338		187.102	212		298.901
412		51.489	201		306.504	357		121.695	305		132.925	174		281.346	62		343.006	339		187.438	213		296.355
413		51.1301	202		310.091	358		124.108	306		125.573	175		282.054	63		338.309	340		191.523	214		297.162
414		51.8357	203		312.238	359		127.026	307		120.419	176		280.084	64		338.79	341		197.253	215		295.849
415		52.2631	204		309.395	360		126.617	308		119.49	177		280.505	65		341.303	342		197.393	216		295.082
416		53.7073	205		309.231	361		125.59	309		118.554	178		281.903	66		339.985	343		198.042	217		295.343
417		53.3544	206		306.138	362		125.002	310		119.219	179		283.518	67		339.64	344		199.093	218		290.245
418		53.5548	207		302.814	363		123.804	311		114.624	180		281.981	68		337.774	345		200.567	219		289.95
419		54.5126	208		302.191	364		124.503	312		111.768	181		279.021	69		337.121	346		201.715	220		286.01
420		54.634	209		300.406	365		125.281	313		106.025	182		277.915	70		338.403	347		205.121	221		275.13
421		54.6116	210		298.435	366		123.954	314		102.984	183		273.929	71		341.266	348		211.026	222		276.943
422		54.8959	211		294.789	367		122.671	315		105.288	184		280.255	72		339.035	349		223.857	223		277.836
423		54.8352	212		293.695	368		122.827	316		100.777	185		279.78	73		338.849	350		228.454	224		276.852
424		55.1479	213		293.667	369		123.032	317		95.2307	186		279.13	74		338.438	351		232.337	225		273.35
425		55.4611	214		288.195	370		122.112	318		92.8026	187		281.407	75		338.481	352		234.52	226		268.991
426		55.3049	215		285.255	371		120.542	319		89.8143	188		281.216	76		331.412	353		234.799	227		264.433
427		54.7778	216		283.991	372		120.111	320		85.0532	189		282.575	77		326.203	354		232.502	228		257.92
428		54.2517	217		282.688	373		119.681	321		78.7631	190		282.34	78		324.395	355		233.246	229		252.048
429		53.4063	218		286.764	374		118.139	322		74.7683	191		279.01	79		322.955	356		231.255	230		247.925
430		52.6149	219		286.748	375		117.094	323		70.6069	192		276.522	80		324.049	357		231.75	231		245.712
431		52.2994	220		285.607	376		116.27	324		64.1738	193		272.861	81		322.525	358		234.222	232		236.095
432		51.5792	221		282.085	377		115.78	325		64.0929	194		273.161	82		318.93	359		233.059	233		235.448
433		50.1799	222		278.882	378		119.02	326		62.2181	195		272.754	83		319.46	360		235.098	234		237.573
434		49.5736	223		275.229	379		120.135	327		60.7166	196		272.586	84		317.976	361		238.063	235		238.523
435		48.9124	224		278.204	380		119.024	328		56.0429	197		273.925	85		317.96	362		242.908	236		237.243
436		48.9306	225		277.989	381		117.406	329		53.1386	198		271.728	86		315.296	363		246.411	237		238.813
437		48.7904	226		275.191	382		116.513	330		48.2056	199		273.012	87		314.981	364		251.451	238		241.015
438		46.2988	227		273.837	383		115.309	331		43.0623	200		271.608	88		313.38	365		253.499	239		243.321
439		45.9039	228		274.23	384		114.998	332		39.3146	201		271.615	89		317.701	366		254.832	240		241.583
440		45.9799	229		278.877	385		113.287	333		35.1991	202		267.996	90		319.807	367		254.849	241		241.835
441		45.3065	230		279.684	386		112.228	334		33.9088	203		265.111	91		320.624	368		254.815	242		240.461
442		45.3566	231		283.081	387		111.475	335		31.8743	204		263.512	92		322.644	369		255.101	243		242.703
443		45.3792	232		283.284	388		110.635	336		35.7285	205		261.146	93		318.619	370		255.163	244		243.558
444		44.8088	233		281.142	389		108.506	337		43.3066	206		259.673	94		310.59	371		255.893	245		240.765
445		45.2139	234		277.72	390		109.218	338		44.4322	207		256.46	95		303.456	372		257.102	246		242.762
446		45.3203	235		271.785	391		110.703	339		47.2783	208		258.794	96		297.59	373		257.269	247		241.68
447		45.827	236		271.305	392		106.592	340		49.3017	209		258.81	97		298.462	374		259.199	248		238.786
448		45.7494	237		269.25	393		103.194	341		52.6362	210		255.015	98		293.198	375		260.394	249		237.506
449		46.0649	238		268.309	394		100.911	342		55.8529	211		254.823	99		295.15	376		258.794	250		233.954
450		46.3761	239		266.059	395		99.8751	343		60.7863	212		250.212	100		292.521	377		257.227	251		236.244
451		44.4659	240		264.654	396		98.7999	344		63.2286	213		247.135	101		293.77	378		257.001	252		232.314
452		44.7182	241		268.93	397		98.1128	345		63.6017	214		241.566	102		294.423	379		254.179	253		232.028
453		45.1295	242		271.892	398		101.56	346		63.8147	215		235.073	103		292.597	380		253.983	254		231.122
454		45.5545	243		266.026	399		101.586	347		64.6715	216		228.014	104		290.034	381		251.407	255		234.429
455		45.8469	244		258.857	400		103.907	348		64.7925	217		222.765	105		302.238	382		249.275	256		231.825
456		45.6032	245		255.378	401		103.119	349		64.6122	218		221.051	106		309.066	383		246.272	257		235.052
457		45.3819	246		255.202	402		101.768	350		61.6526	219		217.931	107		316.942	384		243.254	258		234.382
458		45.1114	247		250.024	403		102.899	351		61.8666	220		212.496	108		324.098	385		239.563	259		235.749
459		43.5605	248		247.743	404		100.999	352		61.6839	221		212.161	109		328.784	386		236.897	260		236.059
460		43.9648	249		246.936	405		104.091	353		61.9799	222		211.454	110		333.423	387		239.675	261		237.225
461		41.1617	250		252.153	406		103.814	354		62.1182	223		208.398	111		328.633	388		237.631	262		234.753
462		41.0568	251		255.964	407		103.212	355		62.5473	224		205.152	112		324.786	389		242.758	263		230.123
463		41.4721	252		253.954	408		102.225	356		61.9306	225		199.131	113		325.233	390		245.118	264		225.008
464		42.1211	253		257.031	409		101.547	357		61.7176	226		195.221	114		331.432	391		244.318	265		220.101
465		42.625	254		257.793	410		101.491	358		61.4955	227		192.726	115		333.683	392		242.664	266		213.615
466		43.0897	255		257.897	411		102.299	359		61.2572	228		190.093	116		329.894	393		241.965	267		208.402
467		44.0718	256		258.323	412		102.716	360		60.5507	229		188.298	117		326.814	394		241.802	268		206.036
468		43.7007	257		254.37	413		102.225	361		59.9946	230		184.524	118		326.519	395		241.179	269		200.444
469		43.9632	258		251.606	414		101.998	362		60.5598	231		183.516	119		322.056	396		239.458	270		199.237
470		44.3207	259		249.065	415		101.772	363		60.4716	232		186.303	120		318.226	397		237.37	271		200.518
471		44.7619	260		249.221	416		102.955	364		60.4766	233		184.197	121		319.703	398		239.649	272		201.459
472		45.2329	261		247.03	417		101.047	365		60.7359	234		181.725	122		322.171	399		237.291	273		201.97
473		45.4753	262		241.894	418		100.676	366		60.4727	235		177.467	123		322.189	400		237.884	274		209.889
474		45.7611	263		233.105	419		100.46	367		59.7965	236		173.179	124		323.752	401		238.765	275		209.634
475		47.7198	264		231.209	420		100.668	368		59.6823	237		170.038	125		327.454	402		235.522	276		209.716
476		47.9818	265		222.671	421		100.543	369		59.5033	238		168.762	126		325.933	403		229.873	277		210.03
477		48.3986	266		223.045	422		99.5884	370		59.2421	239		170.302	127		328.993	404		225.73	278		208.357
478		50.0428	267		221.414	423		99.546	371		59.0357	240		170.24	128		328.59	405		226.944	279		207.069
479		51.215	268		223.87	424		100.709	372		58.7717	241		167.842	129		323.168	406		225.324	280		204.209
480		52.4227	269		222.824	425		101.013	373		59.6321	242		163.827	130		318.821	407		223.766	281		203.512
481		52.8662	270		219.059	426		101.184	374		59.4695	243		158.047	131		311.351	408		223.089	282		203.236
482		52.7024	271		218.337	427		100.754	375		59.3945	244		155.48	132		304.927	409		221.213	283		202.512
483		53.7269	272		219.212	428		100.316	376		59.0394	245		153.851	133		299.227	410		218.281	284		203.428
484		54.3505	273		219.72	429		100.953	377		59.055	246		158.278	134		293.033	411		215.951	285		201.96
485		54.2881	274		218.221	430		100.904	378		55.9201	247		161.86	135		295.647	412		215.267	286		199.376
486		54.8567	275		217.46	431		101.055	379		55.6465	248		169.995	136		294.478	413		211.799	287		196.858
487		55.0641	276		215.629	432		102.044	380		56.2803	249		176.281	137		290.026	414		209.843	288		195.541
488		55.367	277		216.488	433		102.913	381		56.6675	250		182.531	138		288.808	415		207.018	289		193.012
489		50.4709	278		218.175	434		102.198	382		57.7897	251		188.948	139		288.763	416		203.329	290		198.868
490		50.688	279		219.532	435		102.141	383		59.1062	252		190.429	140		290.916	417		198.389	291		200.919
491		52.3001	280		223.103	436		103.175	384		62.3037	253		188.835	141		291.747	418		194.681	292		202.446
492		53.7885	281		222.492	437		102.338	385		63.2831	254		188.738	142		291.62	419		191.19	293		205.426
493		55.5115	282		224.248	438		102.628	386		63.6881	255		184.689	143		289.201	420		186.472	294		206.076
494		56.7806	283		223.035	439		101.925	387		64.1518	256		182.966	144		294.443	421		183.472	295		204.934
495		58.0665	284		223.536	440		101.248	388		64.4126	257		182.732	145		295.775	422		180.8	296		201.957
496		58.695	285		224.174	441		100.279	389		65.1839	258		181.511	146		298.004	423		178.85	297		206.691
497		59.8564	286		224.175	442		99.9289	390		65.3082	259		182.38	147		299.88	424		174.544	298		208.113
498		60.9982	287		220.986	443		99.6378	391		65.6176	260		184.416	148		303.508	425		171.288	299		209.503
499		61.8683	288		218.247	444		100.588	392		65.7776	261		182.808	149		292.031	426		168.196	300		210.937
500		63.379	289		217.268	445		100.593	393		66.0589	262		182.168	150		292.127	427		166.496	301		216.715
501		63.9728	290		213.987	446		100.713	394		66.4686	263		184.757	151		289.361	428		162.514	302		217.641
502		63.275	291		210.639	447		101.46	395		66.0774	264		185.283	152		284.145	429		160.436	303		216.676
503		63.8461	292		209.067	448		101.409	396		66.9009	265		189.578	153		279.406	430		158.209	304		216.639
504		64.4944	293		205.89	449		102.192	397		65.3906	266		189.359	154		278.127	431		156.253	305		215.998
505		63.501	294		205.803	450		102.164	398		65.8441	267		190.362	155		281.277	432		151.819	306		215.903
506		65.3173	295		206.781	451		100.669	399		65.9756	268		194.792	156		280.683	433		148.439	307		214.662
507		66.4366	296		205.914	452		101.462	400		65.7887	269		198.698	157		284.669	434		145.976	308		216.049
508		67.4073	297		206.668	453		101.886	401		66.8458	270		199.592	158		292.166	435		144.726	309		218.706
509		68.7135	298		203.555	454		101.487	402		67.3657	271		201.157	159		287.994	436		142.865	310		214.675
510		69.2569	299		201.149	455		101.128	403		67.7623	272		200.005	160		290.637	437		139.374	311		209.136
511		69.8504	300		198.324	456		101.052	404		68.0597	273		198.922	161		292.589	438		138.317	312		201.339
512		70.2134	301		193.776	457		101.284	405		67.968	274		198.181	162		298.21	439		135.312	313		195.182
513		70.2645	302		190.429	458		101.404	406		68.7217	275		197.174	163		300.839	440		133.465	314		190.833
514		71.2106	303		178.925	459		100.893	407		68.8522	276		196.251	164		305.875	441		132.34	315		186.464
515		71.6853	304		171.255	460		98.7861	408		68.8526	277		195.457	165		300.78	442		131.512	316		181.543
516		72.6925	305		165.949	461		99.7204	409		68.6282	278		198.51	166		303.913	443		130.836	317		179.913
517		72.4983	306		158.558	462		99.4164	410		68.5663	279		201.129	167		306.73	444		129.437	318		181.914
518		70.9738	307		158.768	463		98.9236	411		68.0372	280		201.38	168		306.219	445		128.865	319		183.037
519		70.739	308		159.791	464		98.3989	412		68.0925	281		201.181	169		305.763	446		129.272	320		184.263
520		70.4519	309		158.389	465		98.4905	413		68.4389	282		207.503	170		304.964	447		129.778	321		185.991
521		70.0911	310		158.463	466		98.0446	414		68.5365	283		212.168	171		305.371	448		130.93	322		196.029
522		70.0703	311		158.205	467		99.1831	415		68.373	284		216.88	172		305.084	449		130.363	323		197.779
523		69.6999	312		160.191	468		101.107	416		68.8908	285		216.476	173		298.582	450		129.364	324		198.158
524		69.2312	313		157.166	469		99.0302	417		69.1038	286		218.879	174		300.593	451		127.016	325		199.713
525		68.5277	314		153.831	470		96.8839	418		69.2124	287		219.052	175		299.033	452		126.225	326		204.158
526		67.7524	315		156.374	471		96.9781	419		69.2534	288		216.809	176		293.572	453		124.307	327		205.598
527		67.2655	316		154.877	472		99.1918	420		68.8839	289		214.765	177		296.478	454		123.71	328		206.073
528		67.2034	317		153.55	473		99.9561	421		68.4011	290		210.918	178		301.292	455		128.405	329		209.386
529		66.2098	318		155.82	474		100.234	422		68.071	291		210.073	179		303.178	456		129.785	330		212.076
530		64.7918	319		154.138	475		101.237	423		67.6737	292		211.691	180		305.182	457		133.513	331		213.269
531		63.5159	320		151.91	476		102.473	424		66.9477	293		211.118	181		307.944	458		136.032	332		213.524
532		61.4495	321		146.132	477		102.636	425		66.1966	294		209.335	182		310.148	459		137.248	333		221.647
533		58.5604	322		142.928	478		102.234	426		65.2585	295		207.162	183		311.098	460		141.535	334		224.503
534		58.9843	323		141.924	479		102.251	427		65.4091	296		204.647	184		313.573	461		142.236	335		224.911
535		58.7833	324		145.982	480		101.059	428		64.8452	297		201.812	185		315.23	462		142.845	336		222.395
536		58.3471	325		142.423	481		101.602	429		64.1576	298		199.795	186		316.123	463		141.805	337		222.394
537		57.9065	326		143.115	482		101.514	430		63.9691	299		196.846	187		316.655	464		140.044	338		224.659
538		58.4064	327		142.952	483		101.707	431		63.56	300		195.32	188		317.091	465		138.8	339		224.8
539		60.0058	328		141.51	484		101.176	432		63.3629	301		191.869	189		314.17	466		138.695	340		223.682
540		59.4604	329		140.836	485		100.998	433		62.5255	302		189.708	190		308.466	467		140.008	341		225.94
541		58.5274	330		136.692	486		100.986	434		61.9025	303		188.835	191		306.297	468		141.131	342		232.193
542		58.9827	331		134.644	487		99.9532	435		61.3445	304		186.738	192		302.216	469		143.074	343		234.948
543		58.1308	332		133.469	488		98.2536	436		61.4047	305		184.124	193		298.46	470		144.417	344		236.837
544		57.4675	333		135.23	489		97.4056	437		60.5275	306		182.611	194		299.256	471		145.441	345		238.851
545		56.606	334		138.263	490		98.6588	438		59.4212	307		179.589	195		304.115	472		145.239	346		240.342
546		56.5212	335		141.938	491		97.143	439		59.2277	308		177.055	196		306.654	473		145.615	347		241.65
547		56.4026	336		146.066	492		97.1949	440		58.8669	309		174.094	197		308.578	474		145.739	348		242.917
548		56.7362	337		146.704	493		97.9633	441		58.1295	310		170.862	198		307.54	475		145.348	349		244.026
549		56.5966	338		147.309	494		98.2223	442		57.4741	311		170.328	199		306.962	476		145.424	350		242.855
550		57.3817	339		146.336	495		99.5919	443		56.4499	312		171.098	200		303.281	477		147.333	351		243.278
551		58.0418	340		142.883	496		100.639	444		56.7739	313		171.217	201		305.553	478		148.33	352		241.661
552		60.6311	341		135.338	497		101.275	445		56.2371	314		170.215	202		305.258	479		147.313	353		242.249
553		61.1467	342		133.773	498		101.205	446		55.2417	315		170.328	203		303.325	480		148.909	354		242.265
554		62.5761	343		135.524	499		100.846	447		54.2817	316		171.487	204		304.178	481		148.393	355		243.698
555		63.5629	344		140.878	500		100.29	448		53.3419	317		172.712	205		305.042	482		149.879	356		242.79
556		64.9448	345		150.082	501		99.4218	449		52.499	318		171.046	206		299.749	483		150.649	357		240.463
557		64.6195	346		153.891	502		98.5391	450		51.5551	319		168.069	207		294.687	484		150.863	358		236.794
558		65.2915	347		157.747	503		98.9107	451		54.2371	320		169.536	208		288.399	485		152.65	359		234.387
559		65.3597	348		165.432	504		99.2538	452		53.6184	321		171.511	209		281.37	486		153.167	360		231.621
560		67.5941	349		168.156	505		100.232	453		53.5228	322		172.914	210		274.596	487		152.527	361		228.96
561		67.5617	350		171.703	506		98.6953	454		52.6676	323		172.828	211		269.365	488		150.827	362		225.667
562		70.8992	351		173.256	507		98.4548	455		52.1842	324		171.324	212		269.148	489		151.122	363		221.175
563		70.7489	352		174.225	508		98.2155	456		50.7099	325		170.691	213		270.135	490		150.986	364		218.023
564		71.1032	353		179.423	509		98.6123	457		50.5355	326		168.633	214		265.113	491		151.889	365		214.268
565		73.9231	354		181.094	510		98.3907	458		49.9904	327		164.496	215		262.315	492		153.502	366		213.448
566		74.8631	355		182.209	511		98.399	459		49.5897	328		161.556	216		256.555	493		155.34	367		214.134
567		76.3297	356		183.587	512		97.8704	460		49.2563	329		159.835	217		254.7	494		154.93	368		212.143
568		74.9932	357		185.091	513		98.4271	461		49.0468	330		157.106	218		250.168	495		153.839	369		210.55
569		74.7418	358		191.167	514		98.0646	462		48.1489	331		155.735	219		246.346	496		153.171	370		213.871
570		71.6333	359		196.803	515		97.9591	463		47.6693	332		152.043	220		249.329	497		152.921	371		213.42
571		72.5341	360		199.784	516		97.9341	464		46.9883	333		151.746	221		249.388	498		152.473	372		208.508
572		75.5517	361		201.29	517		96.6909	465		46.2505	334		150.583	222		241.594	499		151.461	373		202.871
573		78.3258	362		203.083	518		97.917	466		45.7657	335		147.663	223		235.876	500		150.759	374		199.632
574		80.4613	363		207.762	519		97.3129	467		46.0467	336		147.921	224		230.098	501		148.705	375		195.511
575		83.4975	364		216.919	520		97.9798	468		45.8035	337		149.003	225		225.487	502		146.755	376		192.281
576		88.8879	365		219.401	521		97.5475	469		46.0074	338		147.072	226		221.854	503		146.771	377		186.89
577		92.4109	366		229.454	522		96.6313	470		46.034	339		146.335	227		220.558	504		146.88	378		183.29
578		91.713	367		233.161	523		97.028	471		45.6353	340		143.946	228		218.114	505		146.155	379		181.488
579		92.6348	368		236.26	524		96.8169	472		45.5653	341		142.332	229		212.363	506		145.697	380		179.842
580		95.5754	369		238.518	525		96.1549	473		45.6326	342		144.364	230		212.797	507		145.177	381		178.278
581		101.086	370		239.337	526		96.3903	474		44.9362	343		145.335	231		211.535	508		143.872	382		175.048
582		100.615	371		242.776	527		96.6118	475		44.7814	344		146.99	232		213.219	509		141.548	383		170.847
583		102.123	372		243.538	528		96.7684	476		44.7284	345		150.581	233		210.746	510		140.971	384		167.315
584		103.168	373		243.777	529		97.0287	477		44.5325	346		155.042	234		209.797	511		140.263	385		164.48
585		108.295	374		244.356	530		97.2516	478		44.0632	347		159.102	235		209.733	512		139.975	386		160.104
586		115.693	375		245.761	531		97.9969	479		47.0577	348		158.093	236		208.31	513		139.202	387		158.335
587		124.264	376		246.009	532		97.0683	480		46.6486	349		156.413	237		208.207	514		138.404	388		158.365
588		130.748	377		245.848	533		95.4538	481		47.0101	350		154.298	238		212.458	515		137.436	389		157.733
589		136.532	378		245.284	534		94.583	482		47.4516	351		150.01	239		210.764	516		136.758	390		158.763
590		149.674	379		244.566	535		94.48	483		47.2291	352		146.428	240		208.812	517		136.484	391		153.154
591		159.568	380		243.54	536		94.3302	484		46.5613	353		146.83	241		211.2	518		136.406	392		147.366
592		166.106	381		241.833	537		95.0161	485		46.412	354		148.256	242		209.42	519		135.162	393		144.599
593		173.192	382		240.454	538		94.1934	486		45.479	355		143.831	243		212.089	520		134.026	394		140.295
594		180.405	383		239.599	539		93.1882	487		45.1331	356		145.857	244		213.969	521		133.554	395		135.517
595		185.998	384		237.983	540		90.4616	488		44.7091	357		145.696	245		211.978	522		131.66	396		131.611
596		192.013	385		235.44	541		90.2668	489		44.7768	358		145.054	246		210.297	523		129.367	397		128.332
597		199.615	386		233.005	542		90.6761	490		43.8326	359		144.085	247		208.164	524		128.304	398		123.599
598		206.208	387		230.37	543		89.7469	491		43.1491	360		142.685	248		203.411	525		129.523	399		119.043
599		212.277	388		226.772	544		88.9755	492		42.6687	361		138.931	249		198.339	526		127.45	400		115.019
600		217.817	389		223.277	545		90.3911	493		42.4387	362		139.838	250		207.042	527		124.472	401		110.823
601		220.263	390		218.061	546		91.2842	494		41.9948	363		142.437	251		208.008	528		121.703	402		105.639
602		224.178	391		209.53	547		91.2849	495		41.6448	364		140.352	252		211.109	529		119.961	403		100.38
603		228.27	392		205.297	548		91.25	496		41.5582	365		142.615	253		213.093	530		114.647	404		95.4262
604		231.863	393		203.227	549		90.7763	497		41.2634	366		144.907	254		217.049	531		110.254	405		89.1488
605		237.057	394		200.168	550		90.4858	498		41.8688	367		146.663	255		217.986	532		104.062	406		83.2044
606		243.342	395		197.141	551		90.7346	499		41.6578	368		149.159	256		219.21	533		102.982	407		77.1685
607		245.551	396		189.079	552		91.7629	500		41.5295	369		150.454	257		225.678	534		100.11	408		71.6237
608		247.826	397		182.762	553		92.4386	501		41.6212	370		154.691	258		226.935	535		99.3347	409		67.0828
609		255.521	398		173.676	554		91.9958	502		41.8786	371		154.485	259		227.188	536		98.3382	410		61.8095
610		262.491	399		166.5	555		92.0054	503		41.4303	372		154.22	260		232.462	537		94.1386	411		58.5544
611		269.377	400		160.066	556		92.4338	504		40.5404	373		156.114	261		235.448	538		91.7242	412		56.1657
612		275.639	401		154.57	557		92.8426	505		40.0708	374		157.415	262		238.337	539		92.3477	413		57.5384
613		281.241	402		145.038	558		93.1083	506		40.5341	375		159.244	263		238.841	540		97.8205	414		58.6989
614		286.65	403		137.165	559		93.1797	507		40.2354	376		161.073	264		238.452	541		100.255	415		58.9058
615		291.71	404		137.633	560		92.8505	508		40.0679	377		163.065	265		241.497	542		105.183	416		59.4106
616		296.157	405		134.498	561		95.5435	509		39.4226	378		164.328	266		250.028	543		108.781	417		62.5155
617		298.868	406		131.561	562		94.907	510		39.5497	379		164.035	267		250.448	544		106.637	418		60.864
618		302.009	407		131.846	563		95.2099	511		38.6953	380		160.695	268		249.57	545		109.631	419		58.1675
619		307.121	408		128.07	564		96.3638	512		39.4061	381		160.747	269		249.282	546		111.583	420		59.4865
620		309.608	409		121.643	565		97.5192	513		40.08	382		163.13	270		248.737	547		116.791	421		56.5755
621		310.582	410		116.337	566		96.9212	514		39.8099	383		164.674	271		248.573	548		119.93	422		55.6775
622		311.872	411		110.831	567		97.7151	515		39.9496	384		162.347	272		248.982	549		118.09	423		54.3911
623		312.817	412		104.171	568		96.9373	516		41.598	385		162.308	273		250.019	550		125.741	424		52.9109
624		313.874	413		97.9729	569		95.7898	517		41.9411	386		162.729	274		249.681	551		128.231	425		51.7206
625		313.599	414		97.8526	570		96.6937	518		42.1447	387		163.386	275		248.198	552		127.779	426		49.4261
626		314.07	415		97.3877	571		99.304	519		42.6508	388		163.787	276		244.908	553		128.759	427		47.4037
627		311.99	416		95.0646	572		99.8259	520		42.8437	389		164.464	277		243.065	554		134.03	428		46.0157
628		310.916	417		93.7886	573		99.227	521		42.934	390		165.808	278		241.062	555		139.354	429		48.3532
629		309.57	418		94.5844	574		98.7665	522		43.5086	391		168.205	279		242.846	556		141.502	430		48.3477
630		308.434	419		94.1366	575		99.1378	523		43.8005	392		168.009	280		245.825	557		145.09	431		47.82
631		307.322	420		92.1291	576		98.6026	524		43.6151	393		164.594	281		247.799	558		153.04	432		47.4847
632		306.508	421		93.1877	577		98.2909	525		43.5934	394		160.818	282		245.971	559		158.06	433		46.5315
633		305.711	422		94.9151	578		98.0533	526		43.0136	395		162.66	283		243.162	560		162.49	434		45.46
634		306.349	423		101.822	579		98.5	527		44.2214	396		161.891	284		240.103	561		168.308	435		44.8531
635		303.848	424		107.612	580		97.9926	528		43.7647	397		161.837	285		238.736	562		172.127	436		45.158
636		300.607	425		108.402	581		98.1366	529		43.9515	398		162.03	286		237.532	563		175.657	437		47.9046
637		294.363	426		114.816	582		97.3669	530		43.9683	399		163.875	287		235.853	564		179.26	438		50.4344
638		285.974	427		113.356	583		96.8672	531		42.7745	400		167.695	288		236.322	565		187.503	439		49.44
639		279.982	428		115.452	584		95.9617	532		43.4677	401		168.677	289		236.392	566		192.494	440		52.262
640		276.417	429		114.982	585		96.0695	533		43.3527	402		169.609	290		241.83	567		200.686	441		54.2788
641		272.909	430		118.836	586		95.5401	534		44.0936	403		169.999	291		244.249	568		206.332	442		55.208
642		269.44	431		127.4	587		94.2354	535		44.5639	404		169.963	292		242.872	569		212.217	443		55.582
643		264	432		133.569	588		94.1605	536		43.896	405		160.093	293		241.584	570		217.236	444		55.6088
644		260.301	433		140.467	589		94.0128	537		44.0037	406		160.407	294		239.555	571		221.794	445		55.9288
645		254.58	434		143.455	590		92.9656	538		44.6312	407		163.765	295		231.98	572		228.244	446		55.287
646		250.965	435		150.75	591		91.2032	539		43.6434	408		167.758	296		229.94	573		233.232	447		55.4959
647		247.685	436		158.096	592		90.0391	540		44.0076	409		170.965	297		225.992	574		239.651	448		55.3034
648		244.851	437		165.292	593		89.7452	541		44.3028	410		175.711	298		217.377	575		245.578	449		55.5235
649		241.123	438		172.617	594		90.0492	542		44.5111	411		183.712	299		208.729	576		253.47	450		55.6765
650		237.698	439		179.077	595		90.7114	543		44.8568	412		186.579	300		206.122	577		259.584	451		55.7503
651		232.614	440		186.881	596		90.4572	544		45.4264	413		189.565	301		203.1	578		263.915	452		55.9799
652		227.985	441		197.907	597		90.2758	545		44.8835	414		188.689	302		200.066	579		270.662	453		56.1021
653		223.272	442		215.759	598		88.9633	546		45.2875	415		191.929	303		196.591	580		276.136	454		56.0778
654		217.781	443		226.547	599		88.1263	547		45.3682	416		190.985	304		190.171	581		282.429	455		54.8692
655		211.601	444		233.18	600		87.6898	548		45.8094	417		192.476	305		185.79	582		288.951	456		52.9696
656		205.419	445		240.446	601		87.6478	549		45.8737	418		191.869	306		180.898	583		293.059	457		50.9846
657		198.731	446		242.276	602		87.9235	550		45.8461	419		193.775	307		177.834	584		297.784	458		50.9857
658		193.589	447		242.79	603		87.6941	551		46.1954	420		195.047	308		177.839	585		303.068	459		48.8405
659		187.115	448		248.295	604		86.2069	552		46.1244	421		194.779	309		177.714	586		306.051	460		47.6317
660		181.415	449		253.643	605		84.7654	553		46.3867	422		194.117	310		176.466	587		310.783	461		48.5347
661		175.192	450		263.945	606		83.7717	554		46.5989	423		191.504	311		174.973	588		316.742	462		49.485
662		169.144	451		269.538	607		83.9888	555		46.7872	424		189.28	312		176.537	589		319.282	463		50.7091
663		163.144	452		274.984	608		83.0401	556		47.2677	425		187.865	313		178.743	590		323.245	464		50.5737
664		156.653	453		280.358	609		81.8978	557		47.8715	426		185.429	314		180.493	591		327.657	465		51.3027
665		150.084	454		285.399	610		80.9305	558		48.0922	427		187.221	315		180.927	592		331.15	466		52.4163
666		139.047	455		288.725	611		80.1985	559		47.4369	428		188.417	316		178.888	593		332.282	467		53.0688
667		132.006	456		292.361	612		79.3163	560		47.3273	429		189.652	317		179.067	594		336.691	468		52.9933
668		125.843	457		296.015	613		78.4056	561		47.1187	430		190.083	318		181.01	595		344.022	469		54.3577
669		122.255	458		299.317	614		75.086	562		47.9005	431		192.468	319		181.883	596		350.022	470		54.4159
670		113.559	459		301.995	615		74.9478	563		49.0954	432		193.646	320		183.719	597		356.686	471		55.3493
671		109.799	460		304.239	616		75.0067	564		49.2634	433		194.085	321		185.582	598		363.396	472		56.4642
672		104.378	461		306.17	617		75.4507	565		49.9269	434		194.558	322		189.043	599		369.121	473		57.6654
673		97.8624	462		306.949	618		76.3394	566		50.0567	435		195.854	323		195.095	600		374.916	474		57.3163
674		95.0707	463		308.522	619		77.0642	567		50.5009	436		198.935	324		198.764	601		379.62	475		58.5477
675		93.1077	464		309.186	620		77.6962	568		50.3564	437		197.29	325		203.067	602		384.289	476		60.1133
676		88.7571	465		308.858	621		77.5433	569		49.6324	438		197.496	326		205.956	603		387.471	477		59.6686
677		82.688	466		309.313	622		77.6182	570		49.8081	439		198.552	327		208.215	604		389.935	478		62.083
678		78.7039	467		308.91	623		77.5889	571		49.8713	440		198.839	328		209.544	605		390.685	479		63.5462
679		80.401	468		307.455	624		76.2596	572		50.4389	441		202.152	329		208.426	606		392.699	480		64.6242
680		83.621	469		305.215	625		75.5042	573		50.1041	442		201.799	330		214.236	607		393.382	481		65.6656
681		84.703	470		304.037	626		73.9631	574		50.5738	443		199.605	331		217.497	608		393.891	482		66.5141
682		82.7977	471		303.766	627		71.4429	575		50.9278	444		200.335	332		220.308	609		394.598	483		67.32
683		87.4988	472		300.847	628		70.5206	576		50.8279	445		202.154	333		222.973	610		395.568	484		68.0955
684		91.0551	473		298.33	629		69.6625	577		50.9222	446		202.035	334		230.728	611		394.507	485		68.4725
685		98.0602	474		296.532	630		69.3115	578		50.6658	447		202.245	335		234.261	612		394.619	486		69.7414
686		93.9148	475		293.43	631		67.6466	579		50.8372	448		199.685	336		240.483	613		392.729	487		71.0188
687		90.4752	476		288.879	632		65.8716	580		50.5562	449		199.101	337		242.141	614		390.23	488		71.9239
688		90.7566	477		285.237	633		65.4729	581		50.423	450		198.313	338		242.57	615		387.756	489		73.116
689		91.8422	478		281.107	634		64.5356	582		49.7598	451		196.702	339		243.212	616		384.927	490		73.8335
690		91.2493	479		276.264	635		63.2555	583		49.2457	452		198.607	340		245.548	617		381.271	491		74.177
691		86.3573	480		271.298	636		62.0826	584		49.1593	453		199.225	341		247.954	618		376.162	492		75.4848
692		86.263	481		266.151	637		60.4276	585		49.7501	454		200.364	342		244.784	619		371.458	493		76.9079
693		89.3102	482		261.385	638		56.5108	586		49.2929	455		199.107	343		245.408	620		367.107	494		76.946
694		86.3979	483		255.346	639		55.6796	587		49.7541	456		201.606	344		245.259	621		361.32	495		78.0285
695		84.0147	484		248.526	640		56.0902	588		49.6534	457		200.444	345		245.247	622		355.61	496		77.4138
696		86.2109	485		241.258	641		59.6965	589		49.2196	458		202.297	346		245.707	623		350.157	497		78.0967
697		86.4257	486		234.512	642		60.6225	590		47.976	459		203.344	347		246.379	624		343.114	498		78.8413
698		86.584	487		226.987	643		61.1006	591		48.0378	460		204.161	348		248.711	625		336.587	499		78.837
699		86.66	488		218.758	644		62.0923	592		48.0137	461		206.576	349		249.248	626		328.064	500		76.6758
700		90.9216	489		211.417	645		63.6418	593		48.1148	462		209.225	350		247.75	627		320.735	501		76.3159
701		94.1466	490		202.716	646		61.5765	594		47.8656	463		211.602	351		246.931	628		314.815	502		77.1744
702		100.264	491		196.285	647		60.6501	595		47.2047	464		209.218	352		244.043	629		308.531	503		77.6679
703		100.817	492		192.968	648		58.2057	596		47.2878	465		210.145	353		244.144	630		301.965	504		78.5099
704		104.586	493		184.732	649		55.2712	597		47.252	466		208.94	354		247.301	631		297.451	505		79.2091
705		110.596	494		174.844	650		57.5898	598		47.2073	467		208.653	355		250.235	632		292.324	506		78.0692
706		115.963	495		164.793	651		57.3997	599		47.9582	468		209.763	356		251.932	633		284.479	507		78.2445
707		122.287	496		153.813	652		56.2566	600		47.5894	469		210.835	357		253.554	634		278.434	508		75.7563
708		130.335	497		147.834	653		56.4223	601		47.5692	470		212.407	358		253.12	635		273.615	509		77.9144
709		138.187	498		140.887	654		53.3242	602		47.6966	471		208.866	359		252.991	636		265.785	510		78.7804
710		143.032	499		136.669	655		49.1292	603		47.6226	472		210.289	360		251.871	637		258.154	511		79.9819
711		145.567	500		130.805	656		50.3445	604		47.4881	473		211.459	361		250.299	638		257.054	512		80.8806
712		147.127	501		124.718	657		51.8451	605		46.3521	474		212.701	362		249.502	639		256.603	513		81.884
713		151.421	502		117.189	658		51.13	606		46.9836	475		214.853	363		247.518	640		251.03	514		82.816
714		148.972	503		113.766	659		45.8387	607		46.8878	476		213.279	364		244.882	641		243.433	515		83.6745
715		150.36	504		108.352	660		49.2769	608		45.786	477		209.787	365		242.748	642		237.096	516		84.2907
716		156.516	505		102.766	661		54.9718	609		44.8404	478		211.155	366		239.69	643		230.037	517		84.7265
717		161.691	506		97.727	662		58.3427	610		44.2543	479		214.281	367		235.816	644		222.142	518		84.8528
718		167.504	507		92.9989	663		65.1501	611		43.1949	480		216.019	368		232.56	645		221.006	519		86.2489
719		168.157	508		86.6906	664		72.469	612		45.027	481		219.612	369		229.605	646		213.106	520		85.0064
720		172.961	509		80.3586	665		79.0343	613		45.4787	482		220.621	370		226.754	647		210.075	521		85.6641
721		173.688	510		76.6751	666		84.7319	614		44.3813	483		222.954	371		222.318	648		203.15	522		86.2111
722		178.015	511		72.5226	667		92.0629	615		44.977	484		221.852	372		220.006	649		198.526	523		86.6376
723		182.427	512		69.1335	668		97.51	616		44.687	485		221.83	373		214.132	650		196.496	524		87.21
724		187.515	513		67.968	669		103.064	617		45.2231	486		222.39	374		207.246	651		186.08	525		87.7619
725		189.194	514		66.0637	670		108.997	618		45.1964	487		222.019	375		207.895	652		178.884	526		88.0849
726		195.443	515		59.7561	671		115.209	619		45.2867	488		220.742	376		205.179	653		179.709	527		88.3929
727		195.526	516		56.0739	672		121.052	620		45.3118	489		217.922	377		203.537	654		176.097	528		88.474
728		203.572	517		50.1171	673		126.376	621		44.8438	490		215.766	378		204.58	655		173.006	529		88.7474
729		207.518	518		48.818	674		132.074	622		40.12	491		214.468	379		205.901	656		171.061	530		88.7841
730		209.399	519		46.286	675		137.352	623		37.3393	492		214.477	380		202.443	657		169.879	531		87.3134
731		212.911	520		42.8799	676		141.781	624		37.8559	493		214.788	381		198.576	658		169.109	532		87.2686
732		217.912	521		40.0283	677		146.969	625		37.5601	494		216.958	382		193.87	659		164.971	533		87.0989
733		218.03	522		34.2065	678		151.136	626		37.484	495		221.58	383		189.998	660		160.923	534		87.2411
734		219.879	523		28.9897	679		155.677	627		37.9408	496		223.595	384		186.688	661		158.722	535		87.6442
735		219.948	524		25.796	680		160.008	628		37.3231	497		226.551	385		185.661	662		156.701	536		87.2193
736		224.026	525		22.5401	681		164.158	629		37.0953	498		228.827	386		181.28	663		157.035	537		87.0227
737		223.353	526		22.7596	682		167.736	630		36.4751	499		231.683	387		175.106	664		157.378	538		86.6985
738		226.978	527		20.0336	683		171.977	631		34.6297	500		230.898	388		170.611	665		157.055	539		86.4878
739		237.206	528		19.5044	684		173.221	632		34.9365	501		230.466	389		163.947	666		150.767	540		86.5397
740		236.893	529		21.1147	685		177.41	633		35.4564	502		231.863	390		157.983	667		147.152	541		86.0768
741		242.249	530		27.1764	686		179.65	634		37.6841	503		232.383	391		151.074	668		141.111	542		84.9049
742		240.363	531		28.6341	687		182.727	635		38.5731	504		232.659	392		143.637	669		138.869	543		84.4627
743		243.267	532		30.9296	688		187.725	636		39.7465	505		232.736	393		136.613	670		138.755	544		83.6234
744		249.211	533		34.5432	689		191.408	637		43.0418	506		245.651	394		129.143	671		139.198	545		83.0174
745		255.064	534		38.1268	690		194.966	638		45.8258	507		249.643	395		120.614	672		140.653	546		82.5536
746		261.606	535		42.295	691		198.418	639		47.4292	508		249.844	396		118.165	673		139.585	547		81.9277
747		265.23	536		41.7856	692		201.507	640		51.8327	509		250.951	397		110.742	674		140.271	548		81.6069
748		269.121	537		41.4356	693		204.869	641		54.4875	510		253.188	398		104.706	675		141.005	549		81.0234
749		271.744	538		41.2678	694		208.027	642		57.1588	511		253.765	399		102.974	676		144.331	550		79.8695
750		276.591	539		40.9964	695		210.328	643		59.8965	512		250.326	400		103.217	677		142.873	551		79.0221
751		279.541	540		41.0259	696		211.726	644		60.9728	513		250.192	401		99.0307	678		142.558	552		78.0061
752		281.866	541		40.6234	697		212.022	645		63.4623	514		248.15	402		94.9222	679		142.859	553		76.4192
753		284.079	542		40.3994	698		213.393	646		66.661	515		249.839	403		90.7408	680		142.773	554		75.3698
754		287.297	543		40.0767	699		215.14	647		69.3165	516		246.978	404		86.4369	681		143.287	555		73.8915
755		286.245	544		39.2818	700		216.501	648		70.624	517		247.262	405		86.6559	682		144.524	556		73.7997
756		289.343	545		38.7699	701		217.662	649		73.2105	518		245.659	406		84.8397	683		146.115	557		73.1188
757		293.337	546		37.7617	702		217.877	650		75.652	519		246.66	407		85.3615	684		146.471	558		73.9947
758		296.24	547		41.5956	703		217.932	651		78.281	520		246.221	408		85.4243	685		151.798	559		74.4481
759		297.321	548		47.4356	704		218.902	652		80.632	521		246.294	409		83.1989	686		156.808	560		76.3174
760		299.351	549		47.9622	705		220.428	653		83.8203	522		244.255	410		81.7676	687		161.392	561		77.6947
761		297.642	550		45.9271	706		220.738	654		86.5123	523		241.877	411		81.7056	688		165.55	562		77.6271
762		292.849	551		46.3707	707		221.697	655		88.9785	524		241.2	412		82.6343	689		166.883	563		76.8211
763		286.782	552		46.7923	708		221.808	656		91.1204	525		239.967	413		79.356	690		174.203	564		75.3356
764		287.278	553		47.0225	709		221.871	657		91.5651	526		238.455	414		76.2115	691		179.557	565		75.4033
765		291.107	554		47.3567	710		222.401	658		91.9162	527		238.004	415		73.1568	692		185.705	566		74.7205
766		287.19	555		47.3295	711		219.466	659		91.3766	528		236.715	416		71.6629	693		192.36	567		73.5224
767		288.551	556		47.5847	712		216.642	660		91.3215	529		236.782	417		71.9794	694		201.453	568		73.1177
768		293.611	557		48.297	713		212.152	661		94.2428	530		235.662	418		71.4824	695		207.253	569		73.8199
769		292.722	558		48.3225	714		204.771	662		96.9524	531		234.141	419		71.198	696		211.544	570		72.1919
770		292.759	559		48.4938	715		203.651	663		100.008	532		230.215	420		73.0342	697		216.331	571		72.6523
771		293.949	560		48.5976	716		201.554	664		103.134	533		228.762	421		74.0022	698		218.673	572		72.0819
772		299.651	561		48.7163	717		200.742	665		104.204	534		228.43	422		72.4533	699		220.561	573		71.0785
773		306.183	562		48.8148	718		199.241	666		106.313	535		225.605	423		70.4074	700		222.61	574		70.163
774		313.23	563		49.4158	719		197.025	667		108.465	536		225.524	424		68.2251	701		224.468	575		73.0438
775		314.68	564		49.3671	720		196.633	668		108.317	537		223.116	425		66.6736	702		225.041	576		72.7084
776		315.788	565		49.4821	721		195.621	669		109.341	538		224.543	426		65.0067	703		226.311	577		71.848
777		321.466	566		49.4048	722		191.76	670		107.083	539		222.937	427		63.2826	704		228.016	578		73.1258
778		324.652	567		49.4965	723		191.392	671		108.572	540		221.21	428		61.7959	705		229.17	579		71.9976
779		320.438	568		50.1298	724		190.478	672		110.634	541		220.331	429		60.0671	706		230.709	580		71.5371
780		326.188	569		50.7022	725		190.737	673		113.309	542		216.162	430		60.7085	707		230	581		70.7882
781		327.958	570		49.4662	726		190.279	674		116.837	543		214.099	431		58.4295	708		228.734	582		70.0507
782		328.914	571		48.8682	727		190.493	675		117.13	544		213.656	432		56.2693	709		228.261	583		69.8303
783		329.188	572		49.1303	728		190.878	676		118.836	545		210.111	433		53.8882	710		227.434	584		69.8184
784		323.344	573		49.9909	729		189.606	677		120.832	546		206.325	434		52.0955	711		228.381	585		69.3826
785		320.762	574		50.1463	730		188.586	678		123.724	547		204.665	435		50.2867	712		230.036	586		69.2609
786		318.657	575		50.3024	731		186.253	679		126.488	548		199.075	436		48.3132	713		228.846	587		67.3314
787		324.371	576		50.6986	732		185.171	680		128.719	549		197.131	437		45.364	714		228.695	588		67.0433
788		326.81	577		51.6527	733		183.259	681		132.16	550		195.045	438		42.2044	715		228.893	589		66.6304
789		323.122	578		51.4592	734		181.115	682		134.946	551		191.74	439		38.9487	716		227.066	590		65.6945
790		320.125	579		51.7146	735		177.861	683		137.776	552		189.195	440		37.941	717		225.311	591		64.849
791		318.974	580		51.7642	736		174.731	684		140.35	553		186.445	441		36.2805	718		223.277	592		64.5557
792		324.984	581		51.4681	737		170.264	685		141.038	554		183.446	442		35.3618	719		219.749	593		63.3442
793		324.434	582		51.6008	738		165.862	686		143.339	555		178.746	443		35.7833	720		215.439	594		61.5773
794		323.176	583		51.675	739		163.119	687		145.968	556		175.266	444		35.5194	721		211.678	595		60.5311
795		325.383	584		51.9633	740		157.37	688		148.176	557		172.03	445		35.4085	722		210.369	596		59.0528
796		328.776	585		50.7222	741		151.734	689		150.715	558		170.726	446		34.2093	723		206.659	597		57.4395
797		328.109	586		51.2569	742		144.523	690		151.092	559		168.076	447		33.0159	724		203.453	598		56.2224
798		330.143	587		51.3039	743		138.015	691		151.222	560		165.666	448		32.5242	725		201.339	599		55.5945
799		326.585	588		51.0319	744		131.783	692		150.776	561		163.506	449		31.4316	726		197.949	600		55.6046
800		330.834	589		51.253	745		123.137	693		151.124	562		161.7	450		32.8919	727		193.761	601		58.7096
801		331.735	590		51.2679	746		119.617	694		151.157	563		159.467	451		36.8733	728		187.22	602		57.9436
802		333.774	591		51.9755	747		115.147	695		148.377	564		157.108	452		38.5432	729		181.051	603		57.5659
803		332.186	592		50.9539	748		112.883	696		147.738	565		156.712	453		40.9287	730		176.855	604		58.0452
804		334.127	593		51.5664	749		112.168	697		147.133	566		153.68	454		40.9893	731		172.792	605		58.245
805		332.273	594		52.1833	750		112.962	698		149.51	567		152.767	455		41.5236	732		169.335	606		58.5496
806		332.291	595		52.3299	751		110.281	699		153.629	568		150.571	456		42.8041	733		166.422	607		60.7543
807		330.85	596		52.4375	752		110.967	700		156.216	569		148.826	457		44.3071	734		168.35	608		61.4299
808		323.522	597		52.8661	753		113.095	701		158.155	570		147.263	458		44.3748	735		161.201	609		64.959
809		322.125	598		52.5554	754		114.457	702		160.196	571		144.839	459		44.5563	736		158.784	610		63.5494
810		323.37	599		52.2672	755		119.23	703		162.749	572		143.083	460		44.7224	737		159.855	611		62.6017
811		318.373	600		53.008	756		122.698	704		164.526	573		142.264	461		45.461	738		153.87	612		61.162
812		316.86	601		53.0592	757		125.257	705		165.227	574		140.704	462		45.3908	739		149.423	613		61.3996
813		320.196	602		52.9685	758		127.533	706		167.183	575		139.844	463		45.1451	740		144.591	614		61.9353
814		318.497	603		52.5829	759		125.32	707		167.382	576		137.605	464		45.7888	741		142.066	615		60.2296
815		321.818	604		51.818	760		137.518	708		167.87	577		138.83	465		43.6993	742		138.733	616		60.6845
816		323.696	605		51.8861	761		143.973	709		168.884	578		144.224	466		44.2322	743		136.711	617		60.6045
817		322.643	606		51.0452	762		147.863	710		169.819	579		143.291	467		44.2082	744		135.312	618		61.5809
818		321.991	607		50.8779	763		154.745	711		170.454	580		142.071	468		45.1902	745		133.963	619		61.5505
819		320.042	608		50.5564	764		159.282	712		170.982	581		141.279	469		45.0859	746		129.95	620		61.9135
820		321.873	609		50.1068	765		162.757	713		170.274	582		141.36	470		45.2441	747		132.833	621		63.407
821		314.344	610		49.6354	766		163.219	714		170.08	583		140.879	471		45.1418	748		129.205	622		63.7482
822		317.784	611		49.2701	767		157.087	715		171.093	584		137.546	472		45.6	749		125.639	623		64.0953
823		317.102	612		48.7379	768		159.953	716		172.52	585		137.952	473		45.4669	750		126.882	624		62.096
824		316.308	613		48.1475	769		163.754	717		173.998	586		142.924	474		45.2381	751		127.18	625		62.574
825		312.956	614		47.0955	770		165.653	718		174.837	587		144.906	475		44.8023	752		125.085	626		62.8356
826		314.861	615		45.6794	771		166.737	719		169.383	588		144.786	476		45.5844	753		128.407	627		63.1575
827		312.959	616		44.9143	772		163.379	720		165.1	589		144.72	477		45.6485	754		126.759	628		63.5832
828		314.137	617		44.6617	773		160.385	721		162.301	590		146.018	478		46.0376	755		130.738	629		64.554
829		310.299	618		46.5187	774		159.576	722		159.362	591		149.436	479		45.5219	756		130.87	630		64.7408
830		308.759	619		45.3304	775		160.607	723		158.395	592		150.806	480		45.4496	757		133.728	631		65.1631
831		307.801	620		44.8715	776		162.268	724		159.495	593		150.233	481		45.4036	758		136.202	632		66.4914
832		308.059	621		44.0645	777		166.167	725		159.891	594		150.205	482		45.2439	759		137.657	633		66.8188
833		305.442	622		43.6272	778		169.355	726		158.323	595		150.536	483		45.1824	760		139.445	634		67.0012
834		308.707	623		43.0692	779		173.331	727		151.631	596		146.148	484		44.8775	761		140.674	635		67.2523
835		306.327	624		47.2196	780		176.339	728		150.019	597		144.635	485		45.8283	762		143.292	636		67.5811
836		303.932	625		47.0661	781		176.355	729		151.877	598		143.709	486		45.3755	763		142.92	637		68.2543
837		297.107	626		46.7626	782		177.965	730		153.188	599		145.363	487		44.873	764		139.145	638		67.809
838		298.643	627		45.8412	783		179.924	731		150.203	600		144.122	488		45.3525	765		137.926	639		68.5774
839		296.255	628		44.7198	784		182.042	732		158.089	601		143.931	489		45.3689	766		137.742	640		68.9142
840		295.499	629		46.1569	785		187.048	733		166.28	602		143.934	490		45.4456	767		131.184	641		68.9081
841		301.928	630		46.1298	786		189.017	734		172.779	603		140.585	491		44.8999	768		138.618	642		69.5683
842		296.278	631		40.8495	787		191.986	735		177.879	604		141.57	492		44.5684	769		147.71	643		69.2997
843		297.925	632		42.3468	788		196.294	736		183.846	605		141.884	493		44.6713	770		155.26	644		69.8829
844		297.866	633		42.6267	789		199.428	737		189.257	606		142.91	494		40.4431	771		162.007	645		70.6489
845		292.053	634		43.1524	790		202.928	738		192.647	607		143.803	495		40.4544	772		167.057	646		71.4986
846		294.161	635		43.7736	791		206.528	739		194.872	608		143.621	496		41.3356	773		171.349	647		71.3743
847		295.959	636		43.4414	792		209.69	740		198.699	609		143.298	497		41.9576	774		174.742	648		71.1437
848		298.2	637		43.7726	793		209.042	741		198.871	610		143.532	498		42.0034	775		179.165	649		70.7619
849		301.226	638		43.8682	794		209.475	742		198.686	611		142.652	499		41.8658	776		186.831	650		70.3815
850		304.574	639		43.5565	795		209.433	743		198.908	612		141.22	500		42.1973	777		192.294	651		70.2193
851		307.192	640		42.6577	796		213.106	744		197.543	613		142.338	501		42.1502	778		198.294	652		69.692
852		309.718	641		36.8717	797		207.838	745		197.004	614		142.881	502		42.3809	779		195.757	653		69.727
853		307.618	642		37.3546	798		212.48	746		195.066	615		143.451	503		42.9611	780		201.417	654		70.0024
854		310.9	643		26.9516	799		215.708	747		193.514	616		142.787	504		42.4119	781		201.977	655		69.1509
855		309.814	644		25.431	800		218.376	748		193.134	617		143.357	505		42.992	782		210.907	656		68.393
856		316.018	645		24.1886	801		220.009	749		195.527	618		143.858	506		43.2036	783		216.788	657		68.4337
857		318.775	646		18.0078	802		222.725	750		194.041	619		144.312	507		43.4135	784		224.7	658		69.0957
858		320.846	647		19.5676	803		222.064	751		192.934	620		144.516	508		43.5007	785		229.72	659		69.2071
859		322.994	648		16.6147	804		222.973	752		192.482	621		139.097	509		43.8028	786		232.796	660		68.6477
860		322.827	649		19.0127	805		224.115	753		192.23	622		139.37	510		43.6978	787		232.549	661		68.4279
861		317.79	650		20.0807	806		224.668	754		192.481	623		140.802	511		43.8225	788		234.688	662		68.3923
862		320.019	651		26.0204	807		225.519	755		187.136	624		143.004	512		43.5775	789		239.178	663		67.9982
863		326.516	652		27.1169	808		225.962	756		181.841	625		144.69	513		43.5741	790		249.851	664		68.3178
864		333.409	653		26.1739	809		220.453	757		174.887	626		146.238	514		43.2468	791		258.174	665		68.4744
865		334.853	654		29.1565	810		217.906	758		170.125	627		147.986	515		43.2551	792		265.471	666		68.2716
866		335.351	655		29.4788	811		212.723	759		171.707	628		150.645	516		41.8685	793		272.946	667		67.6656
867		341.945	656		30.3846	812		213.259	760		177.495	629		151.745	517		42.2634	794		279.83	668		67.5481
868		348.167	657		31.3728	813		216.09	761		185.48	630		151.996	518		42.4115	795		286.433	669		66.9125
869		346.088	658		34.6842	814		218.031	762		189.813	631		152.927	519		42.2806	796		282.572	670		66.4719
870		348.485	659		39.111	815		225.749	763		193.626	632		153.935	520		42.1484	797		286.902	671		66.4268
871		350.083	660		44.743	816		228.102	764		196.365	633		156.31	521		42.3512	798		281.422	672		66.0768
872		356.594	661		48.084	817		233.498	765		190.606	634		156.618	522		42.7506	799		282.506	673		65.4498
873		358.418	662		50.6114	818		235.896	766		191.546	635		155.063	523		43.2958	800		283.078	674		65.8154
874		357.929	663		54.3048	819		230.101	767		187.798	636		154.101	524		43.8641	801		286.312	675		62.355
875		356.409	664		57.3903	820		228.894	768		186.621	637		152.207	525		44.3	802		289.523	676		61.9781
876		356.559	665		61.9778	821		228.863	769		189.544	638		154.129	526		43.9892	803		296.445	677		61.9577
877		356.852	666		70.7349	822		228.758	770		192.902	639		153.355	527		43.7202	804		298.203	678		62.1121
878		354.461	667		77.6897	823		230.207	771		198.4	640		151.368	528		43.4073	805		299.459	679		57.9099
879		353.306	668		86.5644	824		224.448	772		199.106	641		151.191	529		43.9681	806		302.556	680		58.9071
880		359.856	669		93.6808	825		223.172	773		200	642		150.435	530		43.9379	807		305.53	681		59.9929
881		355.853	670		102.021	826		222.448	774		199.127	643		150.224	531		43.5581	808		308.98	682		61.2233
882		352.412	671		112.099	827		225.091	775		199.999	644		150.822	532		43.5287	809		311.687	683		62.2775
883		349.35	672		120.189	828		227.881	776		199.254	645		148.407	533		43.6155	810		313.915	684		62.8407
884		347.079	673		120.679	829		228.959	777		202.3	646		148.444	534		43.7657	811		312.776	685		63.1862
885		350.371	674		123.775	830		230.012	778		202.912	647		148.995	535		43.2784	812		312.581	686		62.9684
886		351.668	675		128.053	831		230.602	779		201.941	648		148.976	536		42.8933	813		311.153	687		62.0197
887		349.526	676		130.606	832		229.632	780		204.072	649		150.662	537		42.771	814		312.521	688		63.5305
888		347.368	677		135.411	833		230.495	781		207.719	650		152.534	538		42.7518	815		308.881	689		63.0945
889		346.353	678		135.023	834		232.093	782		211.642	651		153.578	539		42.9492	816		306.105	690		62.2517
890		346.203	679		137.932	835		233.749	783		218.244	652		155.555	540		44.0894	817		309.127	691		62.1273
891		346.263	680		143.546	836		235.628	784		223.706	653		157.596	541		43.3408	818		306.183	692		61.9515
892		347.115	681		147.859	837		237.049	785		229.885	654		158.764	542		43.4303	819		300.787	693		60.2695
893		345.671	682		153.309	838		239.017	786		237.547	655		159.668	543		44.1745	820		301.405	694		60.1594
894		343.918	683		158.755	839		239.867	787		243.284	656		160.264	544		44.9697	821		300.754	695		60.7389
895		341.403	684		160.931	840		240.494	788		243.377	657		163.043	545		44.7728	822		298.708	696		61.9575
896		340.638	685		163.463	841		243.493	789		244.435	658		166.367	546		43.9297	823		294.784	697		62.8695
897		338.253	686		170.578	842		245.143	790		245.72	659		168.312	547		43.88	824		291.725	698		65.4534
898		337.154	687		177.138	843		247.794	791		247.792	660		170.149	548		43.5338	825		290.712	699		66.3415
899		335.294	688		184.505	844		249.962	792		252.805	661		171.109	549		42.6755	826		288.025	700		66.8422
900		337.755	689		194.721	845		251.18	793		255.374	662		174.182	550		40.7552	827		287.462	701		65.6872
901		333.166	690		202.505	846		258.054	794		259.159	663		177.123	551		40.7713	828		287.795	702		63.4571
902		327.675	691		208.093	847		258.582	795		262.885	664		178.215	552		40.278	829		289.328	703		64.1402
903		320.759	692		216.243	848		262.56	796		267.023	665		179.588	553		39.7409	830		290.057	704		63.3211
904		316.903	693		226.501	849		263.782	797		269.484	666		181.217	554		39.6341	831		290.332	705		61.6658
905		314.04	694		233.414	850		262.255	798		271.039	667		183.837	555		39.626	832		287.065	706		60.0198
906		314.297	695		240.068	851		261.742	799		272.274	668		183.053	556		39.7338	833		284.25	707		58.4719
907		310.415	696		246.27	852		261.072	800		270.316	669		186.486	557		39.5848	834		280.718	708		56.5947
908		307.489	697		251.896	853		259.013	801		273.587	670		187.221	558		39.5254	835		278.566	709		54.9027
909		310.713	698		258.135	854		252.618	802		277.733	671		188.926	559		39.4004	836		282.168	710		55.2393
910		309.048	699		264.767	855		246.512	803		280.679	672		192.922	560		39.2246	837		280.308	711		55.8869
911		305.715	700		271.238	856		240.688	804		283.568	673		197.316	561		38.6619	838		277.434	712		57.0001
912		306.155	701		276.389	857		241.426	805		284.929	674		201.353	562		38.4817	839		278.575	713		59.7164
913		305.502	702		278.283	858		240.539	806		284.58	675		204.947	563		38.2224	840		282.884	714		60.3773
914		300.859	703		278.962	859		238.682	807		288.199	676		207.711	564		38.2452	841		283.702	715		59.7397
915		298.574	704		278.844	860		243.8	808		293.841	677		210.064	565		37.2823	842		286.909	716		62.5401
916		298.727	705		282.74	861		245.304	809		298.045	678		212.78	566		38.7979	843		287.709	717		63.0212
917		297.202	706		281.79	862		240.761	810		299.19	679		213.785	567		38.1296	844		289.637	718		63.5142
918		293.622	707		283.082	863		241.479	811		301.944	680		215.473	568		38.0414	845		285.866	719		63.3797
919		289.614	708		282.721	864		240.48	812		305.805	681		216.643	569		38.0466	846		285.478	720		63.9716
			709		280.316	865		239.712	813		308.94	682		216.768	570		37.9691	847		289.397	721		63.8133
			710		279.909	866		241.451	814		310.541	683		217.606	571		37.3792	848		285.458	722		65.1745
			711		284.061	867		243.203	815		312.166	684		219.837	572		37.2784	849		282.274	723		65.2241
			712		287.421	868		252.478	816		315.263	685		221.411	573		37.6779	850		284.275	724		65.8988
			713		293.475	869		254.075	817		312.413	686		222.441	574		36.4597	851		278.964	725		68.642
			714		296.007	870		254.405	818		308.684	687		220.738	575		36.5344	852		272.132	726		69.1667
			715		296.227	871		256.065	819		305.494	688		218.783	576		37.5261	853		270.814	727		67.0935
			716		301.83	872		258.427	820		306.753	689		219.523	577		36.9049	854		264.75	728		68.2829
			717		306.553	873		266.355	821		310.103	690		218.957	578		36.9931	855		268.517	729		68.9925
			718		310.752	874		273.053	822		309.075	691		218.917	579		36.8046	856		268.392	730		69.0829
			719		314.827	875		280.763	823		307.809	692		208.559	580		36.9551	857		269.893	731		70.054
			720		315.095	876		282.715	824		313.07	693		208.14	581		36.9565	858		265	732		70.2252
			721		313.546	877		281.229	825		317.118	694		208.943	582		36.5531	859		260.672	733		70.5802
			722		313.558	878		279.455	826		320.25	695		208.251	583		36.2005	860		262.369	734		71.2672
			723		315.107	879		280.211	827		323.493	696		207.022	584		35.7646	861		258.353	735		71.8026
			724		316.374	880		279.771	828		332.828	697		209.238	585		35.6355	862		256.002	736		71.5425
			725		316.774	881		277.574	829		342.094	698		210.358	586		34.8138	863		256.054	737		70.6493
			726		317.036	882		278.809	830		345.615	699		211.24	587		34.8769	864		255.58	738		70.4119
			727		314.177	883		280.577	831		345.853	700		209.253	588		35.3069	865		256.733	739		70.8066
			728		314.612	884		285.418	832		352.963	701		209.496	589		34.9743	866		257.776	740		67.2924
			729		315.522	885		286.742	833		354.453	702		209.007	590		33.7805	867		259.965	741		68.4436
			730		316.199	886		285.34	834		349.352	703		208.161	591		34.0482	868		269.675	742		67.6608
			731		315.16	887		285.84	835		350.987	704		209.044	592		34.3766	869		268.633	743		68.9044
			732		319.478	888		288.779	836		349.27	705		205.63	593		33.9461	870		265.944	744		71.6507
			733		318.481	889		288.396	837		347.705	706		203.542	594		33.5742	871		262.99	745		69.7311
			734		316.744	890		287.569	838		347.085	707		201.565	595		38.1544	872		259.69	746		71.3082
			735		314.492	891		286.648	839		341.602	708		197.866	596		38.2346	873		257.632	747		72.1639
			736		311.089	892		285.588	840		339.646	709		196.108	597		37.0389	874		255.938	748		71.8793
			737		308.719	893		281.58	841		335.082	710		194.599	598		36.9059	875		256.415	749		71.8039
			738		305.568	894		284.282	842		333.701	711		192.433	599		37.3517	876		257.064	750		71.1692
			739		300.78	895		285.164	843		334.331	712		189.491	600		37.736	877		253.248	751		71.8402
			740		296.721	896		283.23	844		333.813	713		189.768	601		32.4373	878		249.431	752		66.4709
			741		289.765	897		279.486	845		331.879	714		189.66	602		33.6698	879		247.159	753		66.4354
			742		287.558	898		286.551	846		332.986	715		188.963	603		34.5303	880		254.818	754		66.788
			743		280.227	899		283.251	847		331.889	716		186.62	604		35.6882	881		256.05	755		67.3523
			744		287.393	900		280.37	848		331.044	717		184.818	605		37.2936	882		262.356	756		69.2958
			745		285.391	901		278.358	849		332.535	718		182.454	606		38.1104	883		261.774	757		70.1627
			746		282.751	902		278.272	850		332.959	719		180.381	607		37.6319	884		262.907	758		67.456
			747		287.285	903		274.43	851		335.205	720		176.612	608		38.5402	885		262.122	759		65.7194
			748		286.179	904		275.665	852		337.206	721		173.459	609		39.6972	886		267.295	760		65.8358
			749		286.08	905		272.61	853		333.951	722		176.69	610		40.5255	887		270.053	761		65.2585
			750		285.016	906		269.5	854		332.712	723		174.689	611		41.3182	888		276.811	762		66.0126
			751		285.676	907		266.734	855		328.286	724		172.022	612		38.763	889		282.918	763		69.1003
			752		283.913	908		264.183	856		327.636	725		169.426	613		39.2771	890		286.697	764		73.0816
			753		284.134	909		258.947	857		329.012	726		166.447	614		39.6969	891		286.757	765		76.9038
			754		286.937	910		259.333	858		332.338	727		163.719	615		40.1617	892		286.318	766		79.7794
			755		284.718	911		259.804	859		336.454	728		161.182	616		41.2365	893		286.884	767		83.9384
			756		284.193	912		261.296	860		331.833	729		156.912	617		44.2851	894		286.937	768		88.1951
			757		284.347	913		260.168	861		324.748	730		154.116	618		45.4172	895		286.818	769		92.1304
			758		285.896	914		256.592	862		319.136	731		150.696	619		46.0849	896		286.078	770		95.7558
			759		278.568	915		257.01	863		312.645	732		146.937	620		46.8475	897		295.07	771		99.7433
			760		275.193	916		255.033	864		307.152	733		143.101	621		48.1267	898		295.534	772		104.004
			761		273.4	917		253.983	865		299.768	734		138.662	622		48.8605	899		306.715	773		107.428
			762		271.472	918		251.422	866		300.099	735		135.502	623		49.7489	900		313.063	774		111.191
			763		271.699	919		249.181	867		296.592	736		132.832	624		49.562	901		319.86	775		113.733
			764		269.103	920		253.41	868		292.877	737		131.823	625		49.5018	902		324.198	776		120.413
			765		266.02	921		256.57	869		287.825	738		129.927	626		49.8589	903		327.696	777		123.875
			766		266.653	922		257.969	870		285.912	739		125.469	627		50.7795	904		328.107	778		125.877
			767		262.057	923		262.871	871		280.158	740		123.204	628		51.292	905		332.321	779		128.799
			768		258.044	924		270.614	872		280.408	741		121.608	629		51.6227	906		336.822	780		135.721
			769		250.455	925		282.236	873		281.897	742		118.956	630		52.8396	907		339.253	781		138.725
			770		246.059	926		289.238	874		283.911	743		117.05	631		54.2841	908		341.448	782		141.003
			771		239.429	927		295.007	875		286.533	744		115.372	632		53.9545	909		343.856	783		143.085
			772		228.416	928		295.959	876		286.393	745		113.89	633		55.2063	910		347.688	784		144.805
			773		219.447	929		297.986	877		288.525	746		114.353	634		56.0564	911		350.466	785		146.277
			774		217.119	930		301.182	878		291.509	747		113.576	635		56.674	912		356.681	786		147.079
			775		215.644	931		300.559	879		296.685	748		112.563	636		57.3841	913		360.552	787		144.963
			776		206.75	932		303.261	880		302.377	749		110.974	637		58.4518	914		364.996	788		142.223
			777		206.553	933		307.105	881		303.584	750		110.767	638		59.4052	915		366.677	789		138.028
			778		203.363	934		308.574	882		304.476	751		108.653	639		60.5949	916		372.842	790		136.532
			779		206.128	935		309.204	883		303.656	752		107.067	640		60.7741	917		378.6	791		138.212
			780		204.505	936		309.68	884		296.602	753		104.939	641		61.4733	918		378.772	792		135.807
			781		201.47	937		310.851	885		294.812	754		103.78	642		61.6435				793		132.304
			782		200.212	938		308.316	886		291.553	755		102.233	643		61.3361				794		135.868
			783		201.61	939		304.3	887		284.796	756		101.493	644		61.83				795		138.833
			784		201.384	940		304.575	888		280.626	757		102.934	645		62.6329				796		137.748
			785		206.021	941		306.75	889		279.516	758		101.584	646		63.2368				797		137.601
			786		205.248	942		301.575	890		276.787	759		99.4748	647		64.1199				798		138.119
			787		206.28	943		301.127	891		274.799	760		98.9693	648		64.6206				799		140.965
			788		211.128	944		299.041	892		273.149	761		97.7385	649		63.8143				800		142.2
			789		214.213	945		297.706	893		268.311	762		98.3083	650		63.4697				801		143.146
			790		212.481	946		298.178	894		270.021	763		97.8671	651		59.4978				802		144.567
			791		211.571	947		295.858	895		270.511	764		96.5818	652		62.1731				803		148.805
			792		211.179	948		294.413	896		270.789	765		97.0882	653		65.5395				804		153.724
			793		207.899	949		292.582	897		272.497	766		97.2308	654		67.2753				805		160.032
			794		206.201	950		290.061	898		276.133	767		97.8109	655		69.0268				806		165.872
			795		204.863	951		291.029	899		278.335	768		99.5326	656		70.5465				807		171.032
			796		201.075	952		291.113	900		276.169	769		102.271	657		72.4218				808		175.881
			797		198.225	953		290.281	901		278.299	770		102.015	658		73.8932				809		181.217
			798		198.855	954		289.409	902		277.14	771		103.184	659		75.8486				810		186.03
			799		196.324	955		292.333	903		274.782	772		98.8122	660		77.1459				811		190.275
			800		196.284	956		295.176	904		275.999	773		96.8586	661		78.4799				812		194.13
			801		193.187	957		298.948	905		278.54	774		91.9968	662		81.0269				813		197.912
			802		191.778	958		300.918	906		282.656	775		89.6938	663		82.5101				814		200.485
			803		193.262	959		301.082	907		286.135	776		86.5831	664		84.8602				815		203.298
			804		194.168	960		303.196	908		282.023	777		83.0818	665		86.3653				816		204.985
			805		200.201	961		306.897	909		279.337	778		78.9032	666		88.4138				817		204.603
			806		203.698	962		307.042	910		276.488	779		79.4016	667		90.1221				818		203.015
			807		209.893	963		311.668	911		280.009	780		77.3246	668		91.5737				819		200.353
			808		215.984	964		312.168	912		281.302	781		78.5289	669		92.3892				820		199.667
			809		222.475	965		313.27	913		280.69	782		75.2665	670		93.2888				821		201.554
			810		232.617	966		313.232	914		283.348	783		77.5669	671		92.6587				822		190.052
			811		240.889	967		310.466	915		286.403	784		79.0938	672		94.6591				823		191.311
			812		244.957	968		309.23	916		287.276	785		79.9717	673		95.8692				824		192.75
			813		251.234	969		308.408	917		282.822	786		81.1222	674		96.4993				825		192.346
			814		254.148	970		306.169	918		283.078	787		79.6366	675		94.7802				826		193.451
			815		256.579	971		303.623	919		286.587	788		82.2968	676		96.4265				827		194.429
			816		262.887	972		301.277	920		287.435	789		84.8885	677		97.4917				828		194.586
			817		267.09	973		298.145	921		289.321	790		82.0039	678		99.0052				829		197.521
			818		268.454	974		293.826	922		287.336	791		78.6307	679		99.5789				830		200.479
			819		270.202	975		290.12	923		294.421	792		80.5742	680		100.497				831		203.619
			820		271.269	976		284.026	924		299.868	793		89.819	681		101.122				832		197.516
			821		276.527	977		281.331	925		302.928	794		92.5573	682		101.913				833		193.564
			822		283.264	978		281.808	926		303.696	795		98.5637	683		102.369				834		194.028
			823		287.114	979		281.156	927		305.498	796		104.94	684		102.541				835		191.693
			824		287.57	980		278.163	928		309.326	797		108.738	685		103.002				836		193.985
			825		283.078	981		275.456	929		308.384	798		111.203	686		103.298				837		196.437
			826		277.338	982		275.18	930		304.577	799		114.012	687		104.061				838		199.638
			827		280.784	983		274.353	931		305.414	800		117.755	688		104.065				839		201.382
			828		288.705	984		272.461	932		310.401	801		117.568	689		104.253				840		203.036
			829		293.721	985		266.87	933		312.832	802		117.284	690		104.31				841		207.133
			830		295.405	986		263.486	934		311.8	803		117.673	691		105.018				842		205.41
			831		296.617	987		263.317	935		318.135	804		121.155	692		104.9				843		206.746
			832		296.295	988		261.802	936		317.119	805		124.018	693		103.611				844		202.841
			833		299.69	989		258.363	937		320.531	806		128.601	694		103.9				845		202.23
			834		305.209	990		255.684	938		319.922	807		133.104	695		104.318				846		201.606
			835		310.672	991		252.93	939		320.347	808		136.049	696		103.927				847		198.088
			836		313.7	992		249.743	940		324.642	809		138.249	697		104.133				848		195.502
			837		317.239	993		245.947	941		325.281	810		140.664	698		105.493				849		196.525
			838		318.938	994		245.049	942		330.811	811		145.306	699		104.488				850		195.484
			839		320.075	995		241.131	943		336.405	812		148.99	700		104.111				851		196.555
			840		321.655	996		237.967	944		339.568	813		151.314	701		103.839				852		195.982
			841		321.498				945		342.462	814		156.339	702		108.242				853		204.716
			842		325.493				946		347.674	815		160.159	703		107.536				854		205.48
			843		328.331				947		350.081	816		165.716	704		105.876				855		208.973
			844		329.113				948		354.406	817		167.029	705		104.727				856		212.982
			845		327.566				949		358.275	818		171.536	706		103.099				857		217.531
			846		328.954				950		357.886	819		171.902	707		102.256				858		221.692
			847		334.326				951		355.654	820		174.825	708		103.584				859		226.586
			848		335.311				952		352.57	821		180.704	709		101.208				860		231.313
			849		332.471				953		348.778	822		186.967	710		100.544				861		231.138
			850		334.629				954		348.414	823		192.27	711		99.3173				862		238.573
			851		332.205				955		344.968	824		190.47	712		98.5336				863		247.398
			852		330.441				956		342.224	825		188.329	713		101.669				864		254.231
			853		327.644				957		341.462	826		192.436	714		101.492				865		254.337
			854		325.461				958		338.868	827		199.383	715		96.6981				866		258.39
			855		320.142				959		336.916	828		205.342	716		97.7968				867		265.814
			856		314.915				960		334.042	829		213.195	717		98.5232				868		269.814
			857		310.752				961		334.808	830		220.568	718		96.7901				869		271.198
			858		306.183				962		335.22	831		227.068	719		95.9469				870		269.708
			859		299.712				963		332.239	832		231.226	720		95.9536				871		271.41
			860		305.691				964		329.42	833		236.095	721		95.7594				872		270.034
			861		307.536				965		325.172	834		243.873	722		96.4691				873		263.128
			862		305.44				966		321.886	835		251.955	723		92.2825				874		261.771
			863		304.172				967		318.771	836		259.473	724		94.1334				875		260.761
			864		305.063				968		315.295	837		266.878	725		97.9771				876		262.944
			865		306.878				969		316.018	838		269.188	726		98.5417				877		268.052
			866		302.821				970		317.126	839		273.202	727		99.5797				878		268.223
			867		298.517				971		313.422	840		281.458	728		100.959				879		272.787
			868		297.87				972		312.81	841		285.729	729		103.879				880		273.099
			869		297.96				973		308.561	842		288.994	730		107.389				881		272.125
			870		295.964				974		303.494	843		293.538	731		109.483				882		273.464
[truncated: 499 more rows]

## Sheet: Figure5
Souce data for Figure 5 (all panels)
PlantAndRep	SampleType	MethylSalicylate.1191	ButanoicAcid2MethylHexylEster.1238	ButanoicAcid2Methyl2PhenylethylEster.1485	LavenderLactone.1041	LinaloolOxide1.1070	LinaloolOxide2.1086	Valencene.1482	Unknown1.950	Unknown2.1052	Unknown3.1687
A1	McY	0	2.3742	0.154267	1.15158	0.132314	0	0	0.979881	0.303701	0.265826
A2	McY	0	1.89294	0	0.825929	0	0	0.286484	0	0	0.202391
A3	McY	0	1.92086	0.107066	0.841685	0	0	0.646532	0.617364	0.567755	0.149567
B1	McY	0	1.66105	0	1.3615	0.126226	0	0.589526	0.840453	0	0.202993
B2	McY	0	1.0798	0	0.635989	0	0	0.108764	0.67775	0.474596	0.218257
B3	McY	0	2.54152	0.293965	2.04876	0.247226	0	1.06479	1.02933	0.328018	0.265814
C1	McY	0	2.79394	0.198168	2.0772	0.201204	0	0.340649	1.20022	0	0.207953
C2	McY	0	0.828392	0	0.187423	0	0	0	0	0	0.157087
C3	McY	0	2.0963	0.338411	2.50137	0.247998	0.0745803	1.14165	1.1371	0.943134	0.2471
D1	McY	0	1.99447	0.132742	1.32369	0.120779	0	0.190822	1.04638	0	0
D2	McY	0	1.91123	0.189881	1.37987	0.140474	0	0.153606	0.791788	0.381445	0.225222
D3	McY	0	2.23373	0.122723	1.75197	0.137761	0	0.79123	0.700531	0.634184	0.129585
E1	McY	0	1.67771	0.107272	1.06628	0.117331	0	0.201406	0.522124	0.423857	0.137147
E2	McY	0	1.7979	0	1.13987	0.105298	0	0.276887	0.658452	0.514481	0.114538
E3	McY	0	1.51962	0.0833644	0.679701	0	0	0.528885	0.55926	0.441171	0.254972
A1	McR	0.651508	0.475134	0.118627	0.390997	0.282587	0.332552	0.143689	0	0	0
A2	McR	0.52152	0.31622	0	0.284348	0.277998	0.243794	0	1.24418	0	0
B1	McR	0.867151	0.396146	0.160476	0.586393	0.313868	0.255031	0.290256	0	0	0
B2	McR	1.04097	0.67951	0.138974	1.08389	0.40297	0.0852969	0.147507	1.45916	0	0
B3	McR	0.647501	0.297641	0.146654	0	0.404711	0.200142	0	0	0	0
C1	McR	0.775414	0.277219	0.186446	0.214153	0.178645	0	0.281215	0	0	0
C2	McR	0.592107	0.658087	0	0.402077	0.376643	0.145088	0	1.86804	0	0
C3	McR	0.792939	0.332643	0.100263	0	0.371375	0.319756	0.997333	0	0	0
D1	McR	0.535092	0.396493	0.11285	0.219845	0.32611	0.22372	0	0	0	0
D2	McR	0.870143	0.217854	0.173885	0.791073	0.335143	0.183776	0	3.15885	0	0
D3	McR	0.809536	0.583902	0.26772	0	0.572995	0.500194	0	0	0	0
E1	McR	0.746265	0	0.155551	0.283332	0.278851	0.112946	0	0	0	0
E2	McR	0.620607	0.574681	0.167992	0	0.596124	0.744058	0	0	0	0
F1	McR	0.639527	0.242259	0	0.157077	0.147239	0.0763324	0	0	0	0
F3	McR	0.633343	0.710447	0.154223	1.21307	0.55063	0.564361	0	0	0	0
G1	McR	0.599428	0.351143	0.100691	0.990008	0.299702	0.182891	0	3.05534	0	0
G2	McR	0.546271	0.283662	0.137772	0	0.440437	0.4158	0	0	0	0
G3	McR	0	0.236883	0.0783223	0	0.300062	0.306013	0	0	0	0
H1	McR	0.497497	0.205034	0.0776865	0.136171	0	0	0.91628	0	0	0
I2	McR	0.775389	0.338029	0.0878552	0.706618	0.319667	0.27428	0	1.85233	0	0
I3	McR	0.640632	0.321369	0.238709	0	0.853361	0.765884	0	0	0	0
J2	McR	0.779173	0.43481	0.158067	0.92081	0.382413	0.093989	0	1.38329	0	0
K2	McR	0.692499	0.434921	0	0.586566	0.260293	0.122208	0.195255	1.24318	0	0
K3	McR	0	0.285268	0	0	0.298578	0.166095	0	0	0	0
L2	McR	0.49337	0	0	0.769811	0.274314	0	0	1.90193	0	0
L2	McR	0	0.232238	0.156561	0	0.431358	0.293083	0	0	0	0
L3	McR	0.752219	0.470712	0.225705	1.03399	0.875215	0.833693	0	0	0	0
M2	McR	1.3174	0.452289	0.286236	0	0.770837	0.939864	0	0	0	0
O1	McR	0.70869	0.166812	0.119545	0.87983	0.240311	0.172214	0	2.62091	0	0
O2	McR	0.541689	0.171497	0.308555	0.692899	0.187394	0	0	1.95616	0	0
O3	McR	0.430287	0.431112	0.11493	0.531132	0.16978	0.145179	0	1.49085	0	0
P1	McR	0.510002	0	0	0.324462	0	0	0	0.915228	0	0
PlantRep	SampleType	Cymene.1021	Cuminaldehyde.1236	Cuminol.1290	x1Octen3Ol.979	Tridecane.1300	AThujene.923	APinene.929	Camphene.942	Sabinene.971	BPinene.972	BMyrcene.990	ATerpinene.1013	BPhellandrene.1025	Eucalyptol.1026	YTerpinene.1055	SabineneHydrate.1063	Terpinolene.1085	PineneOxide.1092	UnknownMT2.1095	BThujone.1113	ACampholenal.1123	Nopinone.1133	Sabinol.1137	EVerbenol.1142	SabineKetone.1153	Pinocarvone.1157	Myrtenal1.1181	Cryptone.1182	ATerpineol.1188	Myrtenal2.1191	Verbenone.1205	Unknown1.894	Unkown3.1176	Unknown4.1273	Unknown5.1312	Unknown6.1392	Unknown7.1396	Unknown8.1942	Unknown9.2028
A1	MvY	3.67706	0.615911	1.38947	2.35635	0	30.2993	170.448	1.18418	51.8599	26.5452	2.51311	0	34.5693	0.629632	0	0	0	16.1333	6.81795	0	1.46863	5.88135	1.04424	1.70101	11.5495	1.51718	0.829109	0.800681	0.0602756	5.28122	6.33168	0	0	2.16878	0	21.6397	0	0	0
A2	MvY	2.79509	0.820031	0	2.52319	0	12.874	149.36	0	72.7369	16.5724	1.39256	0	17.5212	2.04988	0	0	0	24.5716	5.82364	0	1.31216	6.53709	0.826933	1.47484	13.0925	1.67481	1.83373	1.60277	0.0364809	4.99287	7.35607	0	0	3.79353	0	30.5151	0	0	0
A3	MvY	0	0	0	0	0.40858	37.509	197.015	1.60316	49.1211	54.1922	3.99441	1.34634	48.5653	0.990498	0	14.4077	0	6.95903	3.00621	0.351483	1.8627	4.15105	0	1.00736	15.818	1.10792	0.593914	2.22959	0.0378144	2.31118	0	1.23606	0.93409	3.57066	1.92103	5.24571	0	0	0
B1	MvY	3.63713	0.954494	0.269062	2.06365	0.366664	39.827	131.355	1.65895	61.1485	20.7348	3.33833	0.850853	36.0266	1.8966	0	22.0657	0.25514	11.2978	6.18524	0.791781	4.0417	5.18318	1.25433	1.57048	11.3678	1.83684	1.08197	2.03534	0.0454237	3.98553	3.52553	0	1.47889	0	1.16348	11.3816	1.34638	0.435095	0
B2	MvY	8.64942	2.89636	0.999386	4.53346	0	97.3751	392.428	2.72473	149.721	57.1801	5.65033	3.65137	78.8224	3.11821	3.86579	49.6733	2.2094	15.1519	10.0474	1.91833	9.1297	10.7979	1.4899	3.48583	25.9199	2.48594	2.10057	5.18722	0.114637	6.77362	8.31878	1.68433	2.58843	5.61552	3.04397	19.0727	2.29849	0	0
B3	MvY	8.23133	1.4991	0.691114	6.04265	0	59.4933	266.235	1.59738	165.986	23.5405	4.13277	3.10382	49.6141	2.76379	2.2765	26.6185	0.472338	6.90727	3.98198	2.06597	4.48113	5.21502	0.983048	2.03071	12.254	1.34441	0	3.66745	0.0647506	4.82086	0	0.589168	1.20612	2.08528	1.32718	10.229	0	2.52876	0.318838
C1	MvY	5.33968	2.10737	1.98683	2.58532	0.698154	37.7798	221.276	1.11802	132.367	21.0827	2.14355	1.5108	42.0462	1.91449	1.88288	27.8769	0.352041	9.66868	7.37419	0.885649	5.89053	6.64747	1.70256	2.05598	16.147	1.89607	1.11187	2.38589	0.0462678	4.31777	4.74562	0.647405	1.23631	2.11692	1.5676	26.5735	1.02241	0	0
C2	MvY	6.11438	1.64754	1.94495	2.20708	0.51363	45.2273	235.618	1.23888	122.711	19.3676	2.79554	1.80275	50.4726	2.16901	2.52611	28.4609	0.925211	7.15805	6.83476	0.457579	5.50988	7.18114	1.17739	1.78786	18.817	1.28534	0.960003	2.53418	0.0566294	3.82488	4.46576	0.865168	0.619446	3.64979	1.24934	20.0151	1.06332	0	0
C3	MvY	7.56762	1.485	0.528138	5.1437	0	77.9413	345.969	3.5423	134.512	31.1092	3.77754	2.40253	59.2055	3.86065	2.00656	47.3576	0.738043	8.7923	12.3707	1.26795	5.1562	7.52385	4.77478	4.17608	12.9651	2.28841	1.39332	2.63549	0.149842	6.25563	5.39456	0.516666	1.54391	1.50593	1.1714	40.1272	1.12157	0.469553	0
D1	MvY	10.2441	1.86387	1.33107	4.00417	1.29211	67.265	302.052	2.46561	171.014	12.7426	5.16974	2.16053	60.8989	3.94224	3.75277	48.9911	0.685364	9.61746	12.078	1.82862	6.94151	8.59739	2.69555	2.21778	21.1237	2.08926	1.13641	2.63519	0.104898	5.97296	0	0.891828	0.672583	2.33375	3.04922	20.9228	0	2.27008	0.42301
D2	MvY	5.96297	1.69825	0.978846	6.42569	0.781633	59.0863	287.572	2.12734	156.328	24.9187	3.28039	2.12598	41.0712	2.69639	1.65855	30.7123	0.494931	8.88876	6.67265	1.47286	5.68051	6.39405	1.98456	2.71463	15.3372	2.09648	2.25657	3.11152	0.111486	5.86366	0	0.322918	2.25626	2.60737	1.68692	23.8962	0	1.97722	0
D3	MvY	9.29333	2.50715	2.80068	3.01097	1.03429	50.545	252.204	2.34137	127.906	27.326	3.84526	2.3057	61.7465	2.58794	4.47454	27.4331	0.714953	10.6156	5.85395	0.843591	6.55285	8.08132	2.50274	2.30975	21.6793	1.73398	0.832405	2.33652	0.036229	5.06706	6.51823	1.01597	0.90356	3.79581	1.58047	11.311	1.73542	0	0
E1	MvY	6.25343	2.01301	2.17265	3.74259	0.630363	58.8787	282.412	1.08609	131.219	26.8452	3.32176	2.30315	58.2646	2.64222	3.76524	37.1702	0.871593	9.63724	10.7764	0.978274	6.9802	8.83216	3.40542	3.02546	19.841	1.96413	0.987261	3.0304	0.0555342	4.60125	5.68444	1.23376	1.42063	3.76932	2.34732	24.7908	1.41247	0	0
E2	MvY	6.66565	2.33378	1.73207	2.92668	0.533111	55.9492	277.377	1.75814	135.623	18.0457	3.06391	2.14548	54.1052	2.71905	3.60198	33.3369	0.653373	10.4987	8.91327	0.894947	7.15488	8.79956	2.43896	2.78148	22.0952	2.09514	1.33855	3.4414	0.0509661	5.47128	6.45834	1.44125	1.73234	4.02467	0.984195	20.0605	1.60265	0.474279	0
E3	MvY	10.8217	3.6285	0.800945	1.518	0	62.7887	313.722	3.1203	131.43	43.3888	3.82758	2.67781	67.4871	3.10288	4.13119	55.1615	1.16149	8.68447	13.3511	0.868415	5.43102	10.7698	3.42135	3.15125	33.0319	1.87311	0	4.68741	0	5.15332	0	1.81304	1.25372	4.48389	2.67633	0	2.51018	0	0
F1	MvY	14.5879	0	0	3.44127	0	86.5632	160.517	4.50624	87.7995	16.9557	5.06759	0	65.2155	5.38549	0	71.8914	0	23.9292	20.317	2.03718	4.81149	5.00033	6.17932	4.17777	34.5952	4.06109	2.32531	4.33156	0.142531	10.1827	7.55849	1.94465	0.746813	2.92134	2.7055	55.6425	4.4091	0.500225	0
F2	MvY	10.8003	4.25393	0	4.29598	2.16893	61.094	348.444	4.16593	66.7589	11.5403	4.3881	0	68.3071	5.08321	0.90871	70.3705	0.452262	23.4095	17.3798	2.81834	3.95233	11.3707	0	2.71084	59.5937	3.35247	0	7.50877	0.0799629	8.46422	8.89051	3.60443	0.622172	8.46672	2.59318	52.7573	7.26982	0.468169	0
A1	MvR	2.32989	0	0.25097	0	1.88424	21.6137	105.585	0.440183	51.3321	14.0853	2.13439	0.615848	15.6608	0.843877	0	11.5725	0.32998	8.05874	3.15499	0.270935	2.14818	2.65512	0	0.720923	5.81533	1.12378	0.594613	1.00538	0	2.62008	2.49131	0	0.865637	0	0.343122	0	0	4.65018	0
A2	MvR	4.81444	2.07283	0	0	6.45259	28.1704	192.251	1.01326	79.7187	20.9029	1.83277	1.54597	19.8225	1.19934	0	10.5255	0	8.67129	1.98229	0.794015	4.43547	5.46924	0	0	13.8018	1.36261	0	3.37593	0	4.6211	0	0	1.16795	0	1.943	4.67771	1.7282	5.6587	0
A3	MvR	5.79238	0.691196	0.676155	2.76998	3.82668	31.4702	194.303	0.910288	84.5021	22.1038	1.91844	1.51751	20.1649	1.86394	0.876885	20.9082	0.282396	7.01967	3.99347	0.756698	3.97837	4.76026	0	0	13.4078	1.36199	1.30312	1.98562	0	4.12574	0	0.303513	1.57796	2.92337	1.55379	0	0	15.1786	1.60827
B1	MvR	0	0	0	0	1.50496	23.8157	115.81	0.531233	55.0806	14.6594	1.48024	0.52263	14.5162	0.36595	0	15.4767	0.36923	7.74547	4.7214	0.439013	2.57919	2.40429	0	0.866032	4.34328	1.24975	0	0.613263	0	2.79806	2.32524	0	0.734425	0	0.363113	0	0	14.8645	1.07637
B2	MvR	2.45381	0.265144	0	0	4.02843	5.92846	104.569	0.509014	38.0592	17.8614	0	0.368207	8.2201	1.09092	0	14.5013	0	3.84597	3.10459	0.556773	2.8253	5.93037	0	0	15.4502	0.494703	0	1.6498	0	2.15436	0	0	0	6.44722	1.34807	4.69344	1.39706	16.5633	6.51192
B3	MvR	5.40367	1.05532	0.354246	0	2.59446	29.3839	161.112	0.667801	76.9687	19.4116	1.98637	0.740251	19.7281	1.06829	0.920434	22.614	0.251448	5.56376	4.65074	0.945773	3.45888	3.64783	0	1.55681	9.53385	1.41271	1.49092	1.70383	0	3.74632	0	0.289116	1.39318	1.98048	1.07575	0	0	26.6728	1.90181
C1	MvR	1.36419	0	0	0	0	1.87571	128.923	0.829956	36.7545	24.6673	1.15567	0.27202	4.85138	0.462151	0	0	0	8.31942	1.07505	0.168409	1.62339	19.1809	0	0	44.0937	0.174435	0	2.95061	0	0	0	0.603991	0.422882	14.6381	2.94102	0	3.23762	0	0.48233
C2	MvR	2.6108	0	0	0	0	17.7821	164.423	0.69804	78.9755	20.5732	1.55847	0.652577	26.705	0.792722	0.447425	11.0687	0	4.99257	2.31902	0.216462	1.53379	3.66022	0	0	19.0532	0	0	2.0723	0	0	0	0.338369	0	4.49558	2.54951	0	2.35133	3.26374	2.07527
C3	MvR	2.4971	0.499697	0	0	2.54509	5.93	118.993	0.572341	43.1314	17.5783	0	0	5.05162	0.576346	0	0	0	0	3.8674	0	1.44652	4.66536	0	0	14.3302	0.547758	0	1.90272	0	0	0	0	0.74475	2.09278	1.15525	0	1.61848	3.97574	4.12258
D1	MvR	1.45143	0	0	0	0	4.79068	106.423	0.441096	40.0524	15.8824	1.29146	0.178853	10.1965	0.731072	0	13.4482	0	3.01935	4.26933	0	0.959878	2.82946	0	0	8.86697	0	0	0.848407	0	0	0	0.357712	0	2.31196	1.05893	0	1.14616	23.3886	8.63624
D2	MvR	1.43406	0	0	1.74499	0	5.16262	116.152	0.444981	44.8752	17.9424	1.66718	0.431529	10.9021	0.517897	0	7.47459	0	3.53788	2.47114	0	1.06562	3.67536	0	0	11.4767	0	0	1.00409	0	0	0	0.348533	0	2.75832	1.99366	0	0.936789	3.58527	2.50518
D3	MvR	1.99585	0.517117	0	0	2.11595	8.99365	150.055	0.742863	66.4258	20.1625	2.07041	0	8.89831	0.519104	0	0	0	7.57004	1.13007	0.228869	1.374	3.72569	0	0	11.9408	0.862546	0	1.8836	0	0	0	0	0	1.41718	1.12145	0	1.3036	2.41498	1.24936
E1	MvR	1.44294	0	0	0	0	3.47738	103.488	0.434936	37.1522	17.2166	1.37996	0.264496	7.40599	0.608916	0	8.73502	0	4.27188	2.23299	0.337131	1.0376	7.61802	0	0	22.369	0	0	1.4973	0	0	0	0.264887	0	7.29709	1.96708	0	2.06113	9.05622	7.38081
F2=E2	MvR	2.93099	0.726921	0	0.874209	1.66881	19.3601	154.315	0.447063	67.9836	20.0224	2.58066	0	14.2642	0.903909	0	0	0	5.96713	3.9506	0.338567	1.00614	2.24804	0	0	7.1966	0.674919	0	1.41965	0	0	0	0	0.389408	1.4012	0.929677	0	0.938399	15.4995	2.98084
F3=E3	MvR	2.04726	0.500714	0	0	1.55513	7.86583	102.392	0.399872	39.5564	15.0137	1.35211	0	6.75977	0.558554	0	0	0	4.58411	1.17128	0	1.19794	2.87175	0	0	7.61192	0.37785	0	0.912655	0	0	0	0	0	1.45507	0.507586	0	1.1292	7.64119	2.39016
F1	MvR	1.28625	0	0	0	0	7.05274	109.473	0.450471	42.3207	16.6018	1.24787	0	9.77495	0.657022	0	10.4532	0	3.55136	2.60261	0.18703	0.951065	5.83775	0	0	14.6417	0	0	1.1119	0	0	0	0	0	4.81162	1.39642	0	1.44591	9.12358	5.09797
G2=F2	MvR	1.77361	0.369959	0	0	1.4762	3.10992	78.9827	0.516909	22.9909	15.4827	0	0	2.26682	0.459388	0	0	0	7.09334	0.751137	0.205132	1.32011	14.6918	0	0	31.7555	0.351985	0	2.16556	0	0	0	0	0.585008	13.1298	1.93205	0	2.27601	0.505854	0.847616
G3=F3	MvR	1.1062	0.635224	0	0	0.929819	4.08278	74.7159	0.380949	28.2369	11.3299	0.910882	0	3.41302	0.27913	0	0	0	3.8874	0	0.157342	0.604475	4.2697	0	0	10.7581	0	0	0.641138	0	0	0	0	0	3.44195	0.579268	0	1.02917	1.23776	0.91613

## Sheet: Figure6
Source data for Figure 6 (all panels)
ID	line	ind	flrRep	sp	date	corollaLength	displayHeight	displayWidth	openingHeight	openingWidth	pistilLength	stamenLength	herkogamy
SMA1	McY	SM_A	1	cardinalis	20220530	31.3	38.2	15.21	8.75	7.97	44.56	40.01	4.55
SMA2	McY	SM_A	2	cardinalis	20220530	30.96	37.13	15.32	8.34	8.36	46.05	42.25	3.8
SMA3	McY	SM_A	3	cardinalis	20220607	30.15	39.13	16.24	8.53	7.89	48.12	43.12	4.76
SMB1	McY	SM_B	1	cardinalis	20220530	30.35	37.04	14.51	9.33	8.5	43.33	41.11	2.22
SMB2	McY	SM_B	2	cardinalis	20220530	31.09	36.39	14.29	8.58	8.48	43.36	40.63	2.73
SMB3	McY	SM_B	3	cardinalis	20220607	32.24	40.13	16.43	9.67	8.45	44.11	41.15	4.16
SMC1	McY	SM_C	1	cardinalis	20220530	31.4	37.3	16.38	9.74	8.61	46.23	42.95	3.28
SMC2	McY	SM_C	2	cardinalis	20220530	32.83	39.84	15.9	9.47	8.22	48.37	44.18	4.19
SMC3	McY	SM_C	3	cardinalis	20220607	33.14	43.11	19.59	9.17	8.24	47.9	43.93	4.35
SMD1	McY	SM_D	1	cardinalis	20220530	31.63	38.01	16.88	8.88	8.58	44.48	41.26	3.22
SMD2	McY	SM_D	2	cardinalis	20220607	33	39.4	13.72	9.68	8.06	47.27	42.29	5.24
SMD3	McY	SM_D	3	cardinalis	20220607	31.64	39.85	12.07	9.03	8.09	46.15	42.28	4.47
SME1	McY	SM_E	1	cardinalis	20220530	31.04	37.55	15.58	8.96	8.02	44.45	40.77	3.68
SME2	McY	SM_E	2	cardinalis	20220530	30.6	36.73	11.8	9.35	8.28	43.38	39.96	3.42
SME3	McY	SM_E	3	cardinalis	20220607	31.81	40.76	15.58	9.2	8.89	42.92	40.59	3.99
CE10A1	McR	CE10_A	1	cardinalis	20211006	34	36.56	15.51	8.25	7.51
CE10A2	McR	CE10_A	2	cardinalis	20211008	34.38	38.95	24.68	8.93	7.22
CE10A3	McR	CE10_A	3	cardinalis	20211108	35.76	36.77	13.95	6.15	5.99
CE10A11	McR	CE10_A1	1	cardinalis	20221212	32.29					48.4	47.68	0.72
CE10A12	McR	CE10_A1	2	cardinalis	20221212	32.1					47.62	47.36	0.26
CE10A13	McR	CE10_A1	3	cardinalis	20221212	34.33					48.87	47.14	1.73
CE10B1	McR	CE10_B	1	cardinalis	20210928	31.46	34.2	17.15	7.78	6.23
CE10B2	McR	CE10_B	2	cardinalis	20211012	30.2	28.63	24.71	9.29	7.61
CE10B3	McR	CE10_B	3	cardinalis	20211108	33.79	32.59	15.25	7.06	6.43
CE10B11	McR	CE10_B1	1	cardinalis	20221212	34.08					48.3	47.61	0.69
CE10B12	McR	CE10_B1	2	cardinalis	20221212	34.16					48.38	48.06	0.32
CE10B13	McR	CE10_B1	3	cardinalis	20221212	35.44					49.61	47.2	2.41
CE10C1	McR	CE10_C	1	cardinalis	20210928	31.45	35.76	14.95	8.46	6.46
CE10C2	McR	CE10_C	2	cardinalis	20211012	32.79	37.94	18.44	8.03	7.82
CE10C3	McR	CE10_C	3	cardinalis	20211018	34.02	39.02	22.26	7.76	7.61
CE10C11	McR	CE10_C1	1	cardinalis	20221212	36.3					49.32	48.15	1.17
CE10C12	McR	CE10_C1	2	cardinalis	20221212	34.92					48.71	47.53	1.18
CE10C13	McR	CE10_C1	3	cardinalis	20221212	32.34					48.5	44.82	3.68
CE10D1	McR	CE10_D	1	cardinalis	20210928	33.62	36.51	18.2	8.66	6.65
CE10D2	McR	CE10_D	2	cardinalis	20210928	33.94	37.53	13.76	7.73	5.19
CE10D3	McR	CE10_D	3	cardinalis	20211006	35.25	38.67	14.41	7.79	6.91
CE10D11	McR	CE10_D1	1	cardinalis	20221212	35.34					50.37	48.9	1.47
CE10D12	McR	CE10_D1	2	cardinalis	20221212	34.45					48.49	47.73	0.76
CE10D13	McR	CE10_D1	3	cardinalis	20221212	34.58					47.8	46.81	0.99
CE10E1	McR	CE10_E	1	cardinalis	20211008	33.14	35.33	14.28	6.95	6.51
CE10E2	McR	CE10_E	2	cardinalis	20211012	34.05	36.47	14.56	8.4	7.67
CE10E3	McR	CE10_E	3	cardinalis	20211108	34.32	38.42	12.13	6.85	7.8
CE10E11	McR	CE10_E1	1	cardinalis	20221212	34.31					47.84	46.45	1.39
CE10E12	McR	CE10_E1	2	cardinalis	20221212	33.61					48.99	47.95	1.04
CE10E13	McR	CE10_E1	3	cardinalis	20221212	33.92					50.29	48.11	2.18
MVYLA1	MvY	MVYL_A	1	verbenaceus	20210928	30.42	26.96	20.18	8.71	7.58
MVYLA2	MvY	MVYL_A	2	verbenaceus	20210928	30.65	30.48	21.21	7.31	7.93
MVYLA3	MvY	MVYL_A	3	verbenaceus	20210928	30.92	31.74	21	8.09	7.71
MVYLA4	MvY	MVYL_A	4	verbenaceus	20211026	38.35	43.6	26.22	9.63	7.91
MVYLA5	MvY	MVYL_A	5	verbenaceus	20211026	37.97	37.05	19.13	10.19	8.77
MVYLA6	MvY	MVYL_A	6	verbenaceus	20211026	35.67	35.96	34.75	10.91	10.37
MVYLA7_PS	MvY	MVYL_A	7_PS	verbenaceus	20211208	38.75					55.86	50.87	4.99
MVYLA8_PS	MvY	MVYL_A	8_PS	verbenaceus	20211208	38.58					54.66	50.5	4.16
MVYLA9_PS	MvY	MVYL_A	9_PS	verbenaceus	20211208	37.37					52.3	47.95	4.35
MVYLB1	MvY	MVYL_B	1	verbenaceus	20211129	34.33	38.78	20.79	10.83	9.42
MVYLB2	MvY	MVYL_B	2	verbenaceus	20211129	34.77	36.74	27.49	10.55	9.92
MVYLB3	MvY	MVYL_B	3	verbenaceus	20211208	36.8	37.62	28.81	9.29	9.01	54.24	49.94	4.3
MVYLB4_PS	MvY	MVYL_B	4_PS	verbenaceus	20211208	36.32	34.47	30.12	9.62	7.68	51.92	48.73	3.19
MVYLB5_PS	MvY	MVYL_B	5_PS	verbenaceus	20211208	36.85	38.17	29.16	9.45	8.52	53.32	47.84	5.48
MVYLC1	MvY	MVYL_C	1	verbenaceus	20220104	34.67	33.15	22.89	10.65	9.93	50.8	47.99	2.81
MVYLC2	MvY	MVYL_C	2	verbenaceus	20220104	34.12	32.92	16.95	10.57	9.18	50.42	47.5	2.92
MVYLC3	MvY	MVYL_C	3	verbenaceus	20220104	35.33	34.02	25.29	9.84	9.38	48.61	46.4	2.21
MVYLD1	MvY	MVYL_D	1	verbenaceus	20220104	34.84	35.74	26.7	9.76	8.29	51.88	48.47	3.41
MVYLD2	MvY	MVYL_D	2	verbenaceus	20220104	33.34	33.52	22.93	9.53	8.74	50.89	47.28	3.61
MVYLD3	MvY	MVYL_D	3	verbenaceus	20220104	35.68	35.79	28.67	9.96	10.15	51.17	47.45	3.72
MVYLE1	MvY	MVYL_E	1	verbenaceus	20220104	35.17	38.54	16.86	10.43	8.28	51.44	48.01	3.43
MVYLE2	MvY	MVYL_E	2	verbenaceus	20220104	32.24	33.42	25.68	10.2	10.17	49.73	43.85	5.88
MVYLE3	MvY	MVYL_E	3	verbenaceus	20220104	34.65	39.03	17.57	9.68	9.38	50.43	48.02	2.41
MVBLA1	MvR	MVBL_A	1	verbenaceus	20211213	33.03	31.42	25.57	7.87	8.72	43.79	42.99	0.8
MVBLA2	MvR	MVBL_A	2	verbenaceus	20211213	33.37	32.19	24.22	8.71	8.38	46.48	44.31	2.17
MVBLA3	MvR	MVBL_A	3	verbenaceus	20211215	31.69	30.31	23.16	8.87	8.22	42.86	41.57	1.29
MVBLB1	MvR	MVBL_B	1	verbenaceus	20211213	33.77	31.7	25.91	8.16	8.37	44.25	44.15	0.1
MVBLB2	MvR	MVBL_B	2	verbenaceus	20211213	32.49	29.04	21.29	9.29	8.55	44.41	43.2	1.21
MVBLB3	MvR	MVBL_B	3	verbenaceus	20211215	33.47	27.6	16.26	8.51	7.99	44.39	44.42	-0.03
MVBLC1	MvR	MVBL_C	1	verbenaceus	20220517	32.45	29.5	22.21	8.94	7.92	40.77	41.74	-0.97
MVBLC2	MvR	MVBL_C	2	verbenaceus	20220517	28.96	24.83	21.61	8.07	8.14	39.61	38.74	0.87
MVBLC3	MvR	MVBL_C	3	verbenaceus	20220517	30.72	27.45	16.43	8.72	8.25	39.39	40.94	-1.55
MVBLD1	MvR	MVBL_D	1	verbenaceus	20220517	32.54	28.75	24.75	7.62	7.75	41.99	41.85	0.14
MVBLD2	MvR	MVBL_D	2	verbenaceus	20220517	33.32	28.7	20.11	7.68	7.42	43.38	42.38	1
MVBLD3	MvR	MVBL_D	3	verbenaceus	20220517	31.82	27.29	14.88	7.65	7.26	41.45	40.6	0.85
MVBLE1	MvR	MVBL_E	1	verbenaceus	20220517	33.02	29.18	20.27	NA	NA	43.33	43.89	-0.56
MVBLE2	MvR	MVBL_E	2	verbenaceus	20220517	32.97	28.74	16.64	7.74	6.88	41.79	42.7	-0.91
MVBLE3	MvR	MVBL_E	3	verbenaceus	20220517	32.22	27.49	17.09	8.24	7.09	41.39	41.37	0.02

## Sheet: Figure7
Source data for Figure 7, panel A
Line	PlantAvg	Tissue	ref_300	ref_310	ref_320	ref_330	ref_340	ref_350	ref_360	ref_370	ref_380	ref_390	ref_400	ref_410	ref_420	ref_430	ref_440	ref_450	ref_460	ref_470	ref_480	ref_490	ref_500	ref_510	ref_520	ref_530	ref_540	ref_550	ref_560	ref_570	ref_580	ref_590	ref_600	ref_610	ref_620	ref_630	ref_640	ref_650	ref_660	ref_670	ref_680	ref_690	ref_700
McY	A	centre_petal_lobe	2.68889	2.38111	2.24778	1.91889	2.02889	2.49889	3.42778	4.34667	4.38222	3.92889	3.11778	2.76222	2.44333	2.5	2.48778	2.5	2.58333	3.41889	3.32444	3.38222	6.88667	16.54	29.1422	40.5211	43.0067	45.0156	46.3644	47.2911	47.9322	48.4578	48.9011	49.1067	50.1056	50.3056	51.4056	52.2867	52.2278	53.2167	54.8	55.9989	56.4344
McY	B	centre_petal_lobe	2.37	1.99222	1.90667	1.46333	1.65556	2.14667	3.02889	3.92778	3.78111	3.30111	2.52778	2.24667	1.97556	2.00222	1.99	2	2.10222	2.74778	2.67556	2.79556	6.17333	15.6878	27.8744	38.9811	41.6856	43.71	44.96	46.2322	46.6722	47.2933	47.6622	47.9833	48.7444	49.0611	50.1956	51.0467	50.9122	51.7333	53.6822	54.7778	55.1222
McY	C	centre_petal_lobe	2.70778	2.25778	2.29333	1.77444	1.91667	2.58	3.52556	4.54111	4.46111	3.90778	2.94667	2.57778	2.19778	2.18	2.22889	2.17667	2.35333	3.06333	2.94778	3.15	6.82	16.2278	28.1289	38.8778	41.2289	43.1578	44.4056	45.61	46.1356	46.7233	47.08	47.4344	48.3722	48.6533	49.7289	50.5289	50.4756	51.5967	53.22	54.52	55.1444
McY	D	centre_petal_lobe	2.647	2.261	2.023	1.737	1.834	2.372	3.311	4.263	4.216	3.52	2.564	2.252	1.818	1.867	1.873	1.793	1.977	2.629	2.397	2.576	6.134	15.07	26.578	36.775	39.821	41.828	43.264	44.373	45.05	45.729	46.247	46.644	47.292	47.659	48.593	49.441	49.389	50.548	51.679	53.135	53.531
McY	E	centre_petal_lobe	2.60222	2.20889	2.18556	1.71778	1.81444	2.45111	3.2	4.12111	4.01444	3.34778	2.49556	2.16333	1.88	1.91889	1.91222	1.87111	1.93889	2.48778	2.30111	2.50111	5.46556	13.7978	25.7767	35.8356	39.69	41.6167	43.11	44.0856	44.7889	45.3089	46.04	46.2467	46.8956	47.4022	48.4578	49.1178	49.5611	50.3244	51.6044	52.64	54.0133
McR	A	centre_petal_lobe	0.744444	0.63	0.835556	0.673333	0.643333	0.662222	0.562222	0.75	0.725556	1.08778	1.33333	1.35	1.08444	1.01333	1.02556	0.891111	0.932222	1.02889	1.03667	0.886667	1.04222	1.34778	1.72778	1.89222	2.04556	2.40778	3.46444	5.93778	10.2578	16.6556	23.4967	29.4622	34.8667	38.6033	41.3322	42.7889	43.5967	44.0956	45.0256	46.7033	47.6667
McR	B	centre_petal_lobe	0.72	0.6	0.868889	0.638889	0.801111	0.725556	0.514444	0.616667	0.52	0.933333	1.23889	1.49222	1.27333	1.24667	1.30556	1.17111	1.25222	1.44444	1.41333	1.28111	1.83556	2.69222	3.59444	3.91556	4.01444	4.37889	5.44778	7.72667	11.5311	17.0367	22.9967	28.1378	32.6567	35.9022	38.4	39.9889	40.5189	40.7822	42.1422	44.3811	45.9456
McR	C	centre_petal_lobe	0.63	0.738889	0.796667	0.822222	0.9	0.516667	0.538889	0.636667	0.777778	0.911111	1.00667	0.886667	0.903333	0.782222	0.814444	0.785556	0.773333	0.957778	0.714444	0.675556	0.762222	0.944444	1.14444	1.36667	1.46556	1.78556	2.56667	4.21667	7.93556	13.5411	20.0622	25.9622	31.3511	35.2889	38.3644	40.0556	41.0011	42.5867	43.3733	45.5689	45.9778
McR	D	centre_petal_lobe	0.642222	0.568889	0.688889	0.658889	0.627778	0.736667	0.393333	0.671111	0.924444	0.86	1.08667	1.15222	1.15444	1.24667	1.23889	1.22778	1.24	1.35	1.32778	1.24889	1.32222	1.57444	1.80889	1.90556	1.97778	2.33667	3.02889	4.95444	8.73556	14.6256	21.2678	27.3433	32.7922	36.63	39.8122	41.7667	42.2889	43.4089	44.4456	46.5444	47.1689
McR	E	centre_petal_lobe	0.506667	0.562222	0.71	0.76	0.873333	0.498889	0.422222	0.621111	0.752222	0.926667	1.04667	1.06444	1.06333	1.02889	1.09111	1.09111	1.10222	1.35444	1.08222	1.01667	1.2	1.61111	1.98889	2.29111	2.46667	2.85444	3.95222	6.09222	10.5122	16.4956	23.06	29.0089	33.9222	37.6833	40.2833	41.9233	42.7922	44.0744	45.0867	47.1611	48.3133
MvY	A	centre_petal_lobe	1.21333	0.836667	0.794167	0.629167	0.823333	0.704167	0.6475	1.13333	1.5725	2.43	2.99417	3.56917	3.41083	3.64917	3.7775	3.69167	3.99083	4.7975	4.42667	4.64583	7.75083	14.0333	21.1333	26.2992	27.5917	29.1575	31.2233	33.5508	36.0217	37.9775	39.5875	40.6025	41.7617	42.5225	43.5417	44.4392	44.7983	45.5092	46.09	47.7525	48.6308
MvY	B	centre_petal_lobe	1.43444	1.19667	1.12444	1.42222	1.29222	1.16667	1.22556	2.09	3.09667	4.39556	5.61	6.61444	6.28222	6.50778	6.72778	6.34222	6.91	8	7.34778	7.75	12.6044	21.4778	30.27	37.5011	37.9422	40.1733	42.1033	44.6967	46.96	48.9711	50.3433	51.4544	51.7544	52.2867	53.5089	53.1633	53.4311	53.5989	54.0467	55.2811	55.1078
MvY	C	centre_petal_lobe	1.09667	0.802222	1.16222	0.88	1.06667	0.677778	0.955556	1.52778	2.43111	4.10778	5.28778	6.22778	6.13444	6.39667	6.40667	6.34444	6.69556	7.76556	7.18111	7.59333	12.0822	20.2567	28.3844	34.7733	35.7789	37.5022	39.7689	42.9556	45.7733	48.1678	50.2133	50.9433	51.9222	52.6378	53.1756	53.8378	53.2522	53.3678	53.5878	55.4433	56.2
MvY	D	centre_petal_lobe	1.47556	0.856667	1.13667	1.14556	0.976667	1.11111	1.08444	1.55111	2.45	3.34333	4.09	4.55333	4.32778	4.52333	4.44333	4.32333	4.61556	5.40333	4.95667	5.23889	9.07	16.6778	25.2311	32.1089	33.7111	36.0156	38.27	41.0456	43.7133	45.8711	47.57	48.0478	49.1033	49.5156	50.5722	50.4567	50.0344	50.0878	50.14	52.1622	52.6678
MvY	E	centre_petal_lobe	1.14222	0.952222	1.33444	1.18556	1.11667	0.81	1.16222	1.78	2.66667	4.21333	4.87222	5.38556	5.14778	5.28222	5.38	5.27444	5.67667	6.68	6.09667	6.56	11.0756	19.0644	26.92	33.2344	34.2111	35.7278	37.8389	40.3044	42.4922	44.4644	46.0756	46.5933	47.4511	48.0544	48.6989	49.2667	49.05	49.0144	49.6044	51.0289	51.85
MvR	A	centre_petal_lobe	0.985556	0.914444	0.784444	1.07333	1.03889	0.71	0.588889	0.82	1.05667	1.46333	1.88333	2.03	1.48778	1.32222	1.34222	1.09889	1.15778	1.39444	1.21444	0.981111	1.18667	1.42333	1.47333	1.52889	1.57778	2.04111	2.91111	5.29333	10.2622	18.2111	27.4678	35.9033	42.17	46.5056	49.9767	51.0011	51.8856	52.4911	53.4989	54.76	54.9389
MvR	B	centre_petal_lobe	0.945556	0.997778	0.758889	1.11556	1.01	0.83	0.635556	0.89	1.03667	1.28556	1.64111	1.74444	1.25444	1.13556	1.19222	0.953333	0.994444	1.21667	1.04889	0.867778	1.08333	1.33222	1.35222	1.43667	1.47556	1.91444	2.72889	4.89444	9.66444	17.2911	26.2356	34.8989	41.41	46.33	49.9656	50.9944	52.3944	53.1678	54.4956	55.2111	55.6189
MvR	C	centre_petal_lobe	1.03333	0.964444	0.963333	0.647778	0.782222	0.793333	0.621111	0.726667	0.624444	1.01	1.18	1.36222	1.21889	1.15111	1.10778	1.08667	1.08778	1.20444	1.17556	0.936667	1.02556	1.17889	1.11556	1.15556	1.16556	1.45	1.96111	3.54	7.25	14.2211	23.6111	33.1722	41.6889	46.8711	50.82	52.9956	53.0533	53.5389	55.2267	57.71	58.3756
MvR	D	centre_petal_lobe	1.01667	0.933333	1.00444	0.778889	0.875556	0.775556	0.774444	0.703333	0.698889	1.16	1.31778	1.44111	1.29444	1.18333	1.18667	1.13889	1.14444	1.22444	1.21333	0.944444	1.00778	1.11778	1.05	1.06333	1.08444	1.35889	1.87444	3.39	6.95222	13.49	22.0122	30.8478	38.8989	44.0678	48.0133	49.9689	50.2733	50.9344	52.5244	54.7922	55.3789
MvR	E	centre_petal_lobe	0.926667	0.806667	0.923333	0.54	0.758889	0.642222	0.657778	0.658889	0.6	0.94	1.10667	1.32556	1.18667	1.10222	1.08	1.03	1.04	1.03889	1.06111	0.81	0.843333	0.947778	0.853333	0.872222	0.884444	1.12333	1.55222	2.89	6.05778	12.1089	20.2956	28.92	36.71	41.8533	45.73	47.7467	48.0044	48.3667	50.06	52.1067	53.0633
Source data for Figure 7, panel B
trial	stim	amp_scaled_corr	onset_pulse	onset_peak	order_stimset	order_triplet	order	exposure
EAD1	phenylacetaldehyde	0.307453	0.6	0.554333	1	2	2024-01-02	EAD1_phenylacetaldehyde
EAD1	phenylacetaldehyde	0.364845	0.7	0.579167	1	3	2024-01-03	EAD1_phenylacetaldehyde
EAD1	phenylacetaldehyde	0.903481	1	1.08	2	1	2024-02-01	EAD1_phenylacetaldehyde
EAD1	phenylacetaldehyde	0.556349	1.1	1.11	2	2	2024-02-02	EAD1_phenylacetaldehyde
EAD1	phenylacetaldehyde	0.367338	1.2	1.13	2	3	2024-02-03	EAD1_phenylacetaldehyde
EAD1	phenylacetaldehyde	1.03511	1.5	1.52	3	1	2024-03-01	EAD1_phenylacetaldehyde
EAD1	phenylacetaldehyde	0.420194	1.6	1.55	3	2	2024-03-02	EAD1_phenylacetaldehyde
EAD1	phenylacetaldehyde	0.609063	1.7	1.57	3	3	2024-03-03	EAD1_phenylacetaldehyde
EAD1	phenylacetaldehyde	1.14375	2	2.01	4	1	2024-04-01	EAD1_phenylacetaldehyde
EAD1	phenylacetaldehyde	0.676415	2.1	2.04	4	2	2024-04-02	EAD1_phenylacetaldehyde
EAD1	phenylacetaldehyde	0.555042	2.2	2.07	4	3	2024-04-03	EAD1_phenylacetaldehyde
EAD1	air	0.340408	3.1	3.04	5	2	2024-05-02	EAD1_air
EAD1	air	0.370423	3.2	3.07	5	3	2024-05-03	EAD1_air
EAD1	air	0.537041	3.5	3.52	6	1	2024-06-01	EAD1_air
EAD1	air	0.58199	3.6	3.54	6	2	2024-06-02	EAD1_air
EAD1	air	0.325681	3.7	3.57	6	3	2024-06-03	EAD1_air
EAD1	air	0.851686	4	4.01	7	1	2024-07-01	EAD1_air
EAD1	air	0.323866	4.1	4.04	7	2	2024-07-02	EAD1_air
EAD1	air	0.277615	4.2	4.05	7	3	2024-07-03	EAD1_air
EAD1	air	1.02607	4.5	4.52	8	1	2024-08-01	EAD1_air
EAD1	air	0.371452	4.6	4.55	8	2	2024-08-02	EAD1_air
EAD1	air	0.209431	4.7	4.58	8	3	2024-08-03	EAD1_air
EAD1	air	0.854035	5	5.02	9	1	2024-09-01	EAD1_air
EAD1	air	0.680828	5.1	5.04	9	2	2024-09-02	EAD1_air
EAD1	air	0.449112	5.2	5.07	9	3	2024-09-03	EAD1_air
EAD1	air	0.990058	5.5	5.52	10	1	2024-10-01	EAD1_air
EAD1	air	0.475849	5.6	5.54	10	2	2024-10-02	EAD1_air
EAD1	air	0.528266	5.7	5.57	10	3	2024-10-03	EAD1_air
EAD1	McY	1.03955	6.6	6.54	11	2	2024-11-02	EAD1_McY
EAD1	McY	0.995921	6.7	6.56	11	3	2024-11-03	EAD1_McY
EAD1	McY	1.45084	7	7.01	12	1	2024-12-01	EAD1_McY
EAD1	McY	1.02931	7.1	7.04	12	2	2024-12-02	EAD1_McY
EAD1	McY	1.14688	7.2	7.06	12	3	2024-12-03	EAD1_McY
EAD1	McY	1.67793	7.5	7.51	13	1	2024-01-13	EAD1_McY
EAD1	McY	1.07104	7.6	7.54	13	2	2024-02-13	EAD1_McY
EAD1	McY	0.681716	7.7	7.56	13	3	2024-03-13	EAD1_McY
EAD1	McY	1.56944	8	8.01	14	1	2024-01-14	EAD1_McY
EAD1	McY	0.995635	8.1	8.04	14	2	2024-02-14	EAD1_McY
EAD1	McY	0.649067	8.2	8.07	14	3	2024-03-14	EAD1_McY
EAD1	McY	1.56842	8.5	8.51	15	1	2024-01-15	EAD1_McY
EAD1	McY	0.668395	8.6	8.54	15	2	2024-02-15	EAD1_McY
EAD1	McY	0.856834	8.7	8.57	15	3	2024-03-15	EAD1_McY
EAD1	McY	1.50049	9	9.02	16	1	2024-01-16	EAD1_McY
EAD1	McY	0.755514	9.1	9.05	16	2	2024-02-16	EAD1_McY
EAD1	McY	0.633988	9.2	9.07	16	3	2024-03-16	EAD1_McY
EAD1	MvR	1.01028	10.1	10.05	17	2	2024-02-17	EAD1_MvR
EAD1	MvR	0.745707	10.2	10.08	17	3	2024-03-17	EAD1_MvR
EAD1	MvR	1.38219	10.5	10.52	18	1	2024-01-18	EAD1_MvR
EAD1	MvR	0.834584	10.6	10.54	18	2	2024-02-18	EAD1_MvR
EAD1	MvR	1.39976	10.7	10.56	18	3	2024-03-18	EAD1_MvR
EAD1	MvR	1.49742	11	11.02	19	1	2024-01-19	EAD1_MvR
EAD1	MvR	1.14792	11.1	11.04	19	2	2024-02-19	EAD1_MvR
EAD1	MvR	0.794028	11.2	11.07	19	3	2024-03-19	EAD1_MvR
EAD1	MvR	1.54355	11.5	11.52	20	1	2024-01-20	EAD1_MvR
EAD1	MvR	1.03518	11.6	11.54	20	2	2024-02-20	EAD1_MvR
EAD1	MvR	0.892568	11.7	11.57	20	3	2024-03-20	EAD1_MvR
EAD1	MvR	2.11956	12	12.02	21	1	2024-01-21	EAD1_MvR
EAD1	MvR	1.14207	12.1	12.04	21	2	2024-02-21	EAD1_MvR
EAD1	MvR	0.842348	12.2	12.07	21	3	2024-03-21	EAD1_MvR
EAD1	MvR	1.5579	12.5	12.52	22	1	2024-01-22	EAD1_MvR
EAD1	MvR	1.48835	12.6	12.54	22	2	2024-02-22	EAD1_MvR
EAD1	MvR	1.02405	12.7	12.57	22	3	2024-03-22	EAD1_MvR
EAD1	phenylacetaldehyde	1.23431	13.5	13.51	23	1	2024-01-23	EAD1_phenylacetaldehyde
EAD1	phenylacetaldehyde	0.314362	13.6	13.53	23	2	2024-02-23	EAD1_phenylacetaldehyde
EAD1	phenylacetaldehyde	0.474047	13.7	13.54	23	3	2024-03-23	EAD1_phenylacetaldehyde
EAD1	phenylacetaldehyde	1.68968	14	14.02	24	1	2024-01-24	EAD1_phenylacetaldehyde
EAD1	phenylacetaldehyde	0.934156	14.1	14.04	24	2	2024-02-24	EAD1_phenylacetaldehyde
EAD1	phenylacetaldehyde	0.486567	14.2	14.07	24	3	2024-03-24	EAD1_phenylacetaldehyde
EAD1	phenylacetaldehyde	1.64693	14.5	14.51	25	1	2024-01-25	EAD1_phenylacetaldehyde
EAD1	phenylacetaldehyde	0.70567	14.6	14.54	25	2	2024-02-25	EAD1_phenylacetaldehyde
EAD1	phenylacetaldehyde	0.604157	14.7	14.56	25	3	2024-03-25	EAD1_phenylacetaldehyde
EAD1	phenylacetaldehyde	2.04417	15	15.02	26	1	2024-01-26	EAD1_phenylacetaldehyde
EAD1	phenylacetaldehyde	0.741323	15.1	15.05	26	2	2024-02-26	EAD1_phenylacetaldehyde
EAD1	phenylacetaldehyde	1.16682	15.2	15.07	26	3	2024-03-26	EAD1_phenylacetaldehyde
EAD1	McR	1.65878	16.1	16.06	27	2	2024-02-27	EAD1_McR
EAD1	McR	1.20256	16.2	16.09	27	3	2024-03-27	EAD1_McR
EAD1	McR	2.24534	16.5	16.52	28	1	2024-01-28	EAD1_McR
EAD1	McR	1.69032	16.6	16.54	28	2	2024-02-28	EAD1_McR
EAD1	McR	1.69662	16.7	16.56	28	3	2024-03-28	EAD1_McR
EAD1	McR	2.2874	17	17.02	29	1	2024-01-29	EAD1_McR
EAD1	McR	1.33922	17.1	17.05	29	2	2024-02-29	EAD1_McR
EAD1	McR	1.15211	17.2	17.07	29	3	2024-03-29	EAD1_McR
EAD1	McR	2.23239	17.5	17.52	30	1	2024-01-30	EAD1_McR
EAD1	McR	1.26634	17.6	17.54	30	2	30-2	EAD1_McR
EAD1	McR	0.840747	17.7	17.57	30	3	2024-03-30	EAD1_McR
EAD1	McR	1.97625	18	18.02	31	1	2024-01-31	EAD1_McR
EAD1	McR	1.68577	18.1	18.04	31	2	31-2	EAD1_McR
EAD1	McR	1.39319	18.2	18.07	31	3	2024-03-31	EAD1_McR
EAD1	McR	2.41356	18.5	18.52	32	1	32-1	EAD1_McR
EAD1	McR	1.51373	18.6	18.54	32	2	32-2	EAD1_McR
EAD1	McR	1.01266	18.7	18.57	32	3	32-3	EAD1_McR
EAD1	MvY	1.14862	19.6	19.54	33	2	33-2	EAD1_MvY
EAD1	MvY	1.02675	19.7	19.57	33	3	33-3	EAD1_MvY
EAD1	MvY	2.32807	20	20.01	34	1	34-1	EAD1_MvY
EAD1	MvY	1.06172	20.1	20.04	34	2	34-2	EAD1_MvY
EAD1	MvY	1.27827	20.2	20.07	34	3	34-3	EAD1_MvY
EAD1	MvY	2.15147	20.5	20.51	35	1	35-1	EAD1_MvY
EAD1	MvY	1.29509	20.6	20.54	35	2	35-2	EAD1_MvY
EAD1	MvY	1.29929	20.7	20.56	35	3	35-3	EAD1_MvY
EAD1	MvY	2.73315	21	21.01	36	1	36-1	EAD1_MvY
EAD1	MvY	1.42579	21.1	21.04	36	2	36-2	EAD1_MvY
EAD1	MvY	1.00124	21.2	21.06	36	3	36-3	EAD1_MvY
EAD1	MvY	2.77695	21.5	21.51	37	1	37-1	EAD1_MvY
EAD1	MvY	1.33714	21.6	21.54	37	2	37-2	EAD1_MvY
EAD1	MvY	1.78846	21.7	21.57	37	3	37-3	EAD1_MvY
EAD1	MvY	3.49774	22	22.02	38	1	38-1	EAD1_MvY
EAD1	MvY	1.05258	22.1	22.04	38	2	38-2	EAD1_MvY
EAD1	MvY	1.36237	22.2	22.07	38	3	38-3	EAD1_MvY
EAD1	solvent	1.06184	23.1	23.03	39	2	39-2	EAD1_solvent
EAD1	solvent	0.784139	23.2	23.05	39	3	39-3	EAD1_solvent
EAD1	solvent	1.41704	23.5	23.52	40	1	40-1	EAD1_solvent
EAD1	solvent	1.18437	23.6	23.55	40	2	40-2	EAD1_solvent
EAD1	solvent	1.02158	23.7	23.57	40	3	40-3	EAD1_solvent
EAD1	solvent	1.91743	24	24.02	41	1	41-1	EAD1_solvent
EAD1	solvent	1.68265	24.1	24.05	41	2	41-2	EAD1_solvent
EAD1	solvent	0.831726	24.2	24.07	41	3	41-3	EAD1_solvent
EAD1	solvent	2.18864	24.5	24.52	42	1	42-1	EAD1_solvent
EAD1	solvent	1.21942	24.6	24.55	42	2	42-2	EAD1_solvent
EAD1	solvent	0.843816	24.7	24.57	42	3	42-3	EAD1_solvent
EAD1	solvent	1.60347	25	25.02	43	1	43-1	EAD1_solvent
EAD1	solvent	1.36063	25.1	25.04	43	2	43-2	EAD1_solvent
EAD1	solvent	0.917929	25.2	25.07	43	3	43-3	EAD1_solvent
EAD1	solvent	2.00153	25.5	25.52	44	1	44-1	EAD1_solvent
EAD1	solvent	1.6308	25.6	25.54	44	2	44-2	EAD1_solvent
EAD1	solvent	0.603824	25.7	25.57	44	3	44-3	EAD1_solvent
EAD1	phenylacetaldehyde	0.733021	26.5	26.51	45	1	45-1	EAD1_phenylacetaldehyde
EAD1	phenylacetaldehyde	1.01871	26.6	26.53	45	2	45-2	EAD1_phenylacetaldehyde
EAD1	phenylacetaldehyde	0.775806	26.7	26.55	45	3	45-3	EAD1_phenylacetaldehyde
EAD1	phenylacetaldehyde	0.534445	27	27	46	1	46-1	EAD1_phenylacetaldehyde
EAD1	phenylacetaldehyde	1.82984	27.1	27.02	46	2	46-2	EAD1_phenylacetaldehyde
EAD1	phenylacetaldehyde	0.432476	27.2	27.04	46	3	46-3	EAD1_phenylacetaldehyde
EAD1	phenylacetaldehyde	1.71736	27.5	27.52	47	1	47-1	EAD1_phenylacetaldehyde
EAD1	phenylacetaldehyde	1.23183	27.6	27.55	47	2	47-2	EAD1_phenylacetaldehyde
EAD1	phenylacetaldehyde	0.796833	27.7	27.57	47	3	47-3	EAD1_phenylacetaldehyde
EAD1	phenylacetaldehyde	1.33857	28	28.02	48	1	48-1	EAD1_phenylacetaldehyde
EAD1	phenylacetaldehyde	0.92603	28.1	28.05	48	2	48-2	EAD1_phenylacetaldehyde
EAD1	phenylacetaldehyde	0.672789	28.2	28.07	48	3	48-3	EAD1_phenylacetaldehyde
EAD2	phenylacetaldehyde	0.784317	0.6	0.545667	1	2	2024-01-02	EAD2_phenylacetaldehyde
EAD2	phenylacetaldehyde	0.930901	0.7	0.569	1	3	2024-01-03	EAD2_phenylacetaldehyde
EAD2	phenylacetaldehyde	0.991143	1	1.02	2	1	2024-02-01	EAD2_phenylacetaldehyde
EAD2	phenylacetaldehyde	0.632015	1.1	1.05	2	2	2024-02-02	EAD2_phenylacetaldehyde
EAD2	phenylacetaldehyde	0.630241	1.2	1.07	2	3	2024-02-03	EAD2_phenylacetaldehyde
EAD2	phenylacetaldehyde	0.773178	1.5	1.52	3	1	2024-03-01	EAD2_phenylacetaldehyde
EAD2	phenylacetaldehyde	0.725645	1.6	1.55	3	2	2024-03-02	EAD2_phenylacetaldehyde
EAD2	phenylacetaldehyde	0.723035	1.7	1.57	3	3	2024-03-03	EAD2_phenylacetaldehyde
EAD2	phenylacetaldehyde	0.910517	2	2.01	4	1	2024-04-01	EAD2_phenylacetaldehyde
EAD2	phenylacetaldehyde	0.892189	2.1	2.04	4	2	2024-04-02	EAD2_phenylacetaldehyde
EAD2	phenylacetaldehyde	0.83852	2.2	2.07	4	3	2024-04-03	EAD2_phenylacetaldehyde
EAD2	MvY	1.05963	3.1	3.04	5	2	2024-05-02	EAD2_MvY
EAD2	MvY	1.1941	3.2	3.06	5	3	2024-05-03	EAD2_MvY
EAD2	MvY	1.32725	3.5	3.52	6	1	2024-06-01	EAD2_MvY
EAD2	MvY	1.19798	3.6	3.54	6	2	2024-06-02	EAD2_MvY
EAD2	MvY	1.21388	3.7	3.56	6	3	2024-06-03	EAD2_MvY
EAD2	MvY	1.61569	4	4.02	7	1	2024-07-01	EAD2_MvY
EAD2	MvY	1.47917	4.1	4.04	7	2	2024-07-02	EAD2_MvY
EAD2	MvY	1.24798	4.2	4.07	7	3	2024-07-03	EAD2_MvY
EAD2	MvY	1.34106	4.5	4.51	8	1	2024-08-01	EAD2_MvY
EAD2	MvY	0.880829	4.6	4.54	8	2	2024-08-02	EAD2_MvY
EAD2	MvY	1.10791	4.7	4.56	8	3	2024-08-03	EAD2_MvY
EAD2	MvY	1.12148	5	5.01	9	1	2024-09-01	EAD2_MvY
EAD2	MvY	1.13403	5.1	5.04	9	2	2024-09-02	EAD2_MvY
EAD2	MvY	1.29946	5.2	5.06	9	3	2024-09-03	EAD2_MvY
EAD2	MvY	1.47371	5.5	5.52	10	1	2024-10-01	EAD2_MvY
EAD2	MvY	1.35635	5.6	5.54	10	2	2024-10-02	EAD2_MvY
EAD2	MvY	1.18246	5.7	5.57	10	3	2024-10-03	EAD2_MvY
EAD2	air	0.969677	6.6	6.53	11	2	2024-11-02	EAD2_air
EAD2	air	1.06787	6.7	6.56	11	3	2024-11-03	EAD2_air
EAD2	air	0.487996	7	7.01	12	1	2024-12-01	EAD2_air
EAD2	air	0.584794	7.1	7.04	12	2	2024-12-02	EAD2_air
EAD2	air	0.434805	7.2	7.06	12	3	2024-12-03	EAD2_air
EAD2	air	0.574096	7.5	7.51	13	1	2024-01-13	EAD2_air
EAD2	air	0.643463	7.6	7.54	13	2	2024-02-13	EAD2_air
EAD2	air	0.551684	7.7	7.56	13	3	2024-03-13	EAD2_air
EAD2	air	0.332887	8	8.01	14	1	2024-01-14	EAD2_air
EAD2	air	0.503514	8.1	8.04	14	2	2024-02-14	EAD2_air
EAD2	air	0.812316	8.2	8.06	14	3	2024-03-14	EAD2_air
EAD2	air	1.00581	8.5	8.51	15	1	2024-01-15	EAD2_air
EAD2	air	0.83909	8.6	8.53	15	2	2024-02-15	EAD2_air
EAD2	air	0.634338	8.7	8.56	15	3	2024-03-15	EAD2_air
EAD2	air	0.541165	9	9.01	16	1	2024-01-16	EAD2_air
EAD2	air	0.618062	9.1	9.04	16	2	2024-02-16	EAD2_air
EAD2	air	0.439626	9.2	9.06	16	3	2024-03-16	EAD2_air
EAD2	McR	1.13522	10.1	10.04	17	2	2024-02-17	EAD2_McR
EAD2	McR	1.6164	10.2	10.06	17	3	2024-03-17	EAD2_McR
EAD2	McR	1.16757	10.5	10.52	18	1	2024-01-18	EAD2_McR
EAD2	McR	1.0135	10.6	10.54	18	2	2024-02-18	EAD2_McR
EAD2	McR	0.979655	10.7	10.57	18	3	2024-03-18	EAD2_McR
EAD2	McR	0.833113	11	11.01	19	1	2024-01-19	EAD2_McR
EAD2	McR	0.92256	11.1	11.04	19	2	2024-02-19	EAD2_McR
EAD2	McR	0.548775	11.2	11.06	19	3	2024-03-19	EAD2_McR
EAD2	McR	0.645752	11.5	11.51	20	1	2024-01-20	EAD2_McR
EAD2	McR	1.08323	11.6	11.54	20	2	2024-02-20	EAD2_McR
EAD2	McR	1.00298	11.7	11.56	20	3	2024-03-20	EAD2_McR
EAD2	McR	1.02223	12	12.02	21	1	2024-01-21	EAD2_McR
EAD2	McR	1.87839	12.1	12.04	21	2	2024-02-21	EAD2_McR
EAD2	McR	1.35007	12.2	12.07	21	3	2024-03-21	EAD2_McR
EAD2	McR	1.51269	12.5	12.51	22	1	2024-01-22	EAD2_McR
EAD2	McR	1.15295	12.6	12.54	22	2	2024-02-22	EAD2_McR
EAD2	McR	1.20632	12.7	12.56	22	3	2024-03-22	EAD2_McR
EAD2	phenylacetaldehyde	0.486281	13.5	13.51	23	1	2024-01-23	EAD2_phenylacetaldehyde
EAD2	phenylacetaldehyde	1.27158	13.6	13.53	23	2	2024-02-23	EAD2_phenylacetaldehyde
EAD2	phenylacetaldehyde	1.96744	13.7	13.55	23	3	2024-03-23	EAD2_phenylacetaldehyde
EAD2	phenylacetaldehyde	0.700316	14	14.01	24	1	2024-01-24	EAD2_phenylacetaldehyde
EAD2	phenylacetaldehyde	0.905427	14.1	14.04	24	2	2024-02-24	EAD2_phenylacetaldehyde
EAD2	phenylacetaldehyde	0.961027	14.2	14.06	24	3	2024-03-24	EAD2_phenylacetaldehyde
EAD2	phenylacetaldehyde	0.478179	14.5	14.51	25	1	2024-01-25	EAD2_phenylacetaldehyde
EAD2	phenylacetaldehyde	0.77544	14.6	14.54	25	2	2024-02-25	EAD2_phenylacetaldehyde
EAD2	phenylacetaldehyde	1.2474	14.7	14.56	25	3	2024-03-25	EAD2_phenylacetaldehyde
EAD2	phenylacetaldehyde	0.844985	15	15.01	26	1	2024-01-26	EAD2_phenylacetaldehyde
EAD2	phenylacetaldehyde	1.38035	15.1	15.03	26	2	2024-02-26	EAD2_phenylacetaldehyde
EAD2	phenylacetaldehyde	0.960648	15.2	15.06	26	3	2024-03-26	EAD2_phenylacetaldehyde
EAD2	McY	1.12378	16.1	16.04	27	2	2024-02-27	EAD2_McY
EAD2	McY	1.37108	16.2	16.06	27	3	2024-03-27	EAD2_McY
EAD2	McY	2.0743	16.5	16.51	28	1	2024-01-28	EAD2_McY
EAD2	McY	1.72128	16.6	16.54	28	2	2024-02-28	EAD2_McY
EAD2	McY	2.78729	16.7	16.56	28	3	2024-03-28	EAD2_McY
EAD2	McY	1.33007	17	17.01	29	1	2024-01-29	EAD2_McY
EAD2	McY	1.33985	17.1	17.03	29	2	2024-02-29	EAD2_McY
EAD2	McY	1.54243	17.2	17.06	29	3	2024-03-29	EAD2_McY
EAD2	McY	1.05063	17.5	17.51	30	1	2024-01-30	EAD2_McY
EAD2	McY	0.61501	17.6	17.54	30	2	30-2	EAD2_McY
EAD2	McY	1.39851	17.7	17.56	30	3	2024-03-30	EAD2_McY
EAD2	McY	1.15587	18	18.01	31	1	2024-01-31	EAD2_McY
EAD2	McY	1.77991	18.1	18.03	31	2	31-2	EAD2_McY
EAD2	McY	1.30955	18.2	18.06	31	3	2024-03-31	EAD2_McY
EAD2	McY	1.19545	18.5	18.51	32	1	32-1	EAD2_McY
EAD2	McY	1.91122	18.6	18.53	32	2	32-2	EAD2_McY
EAD2	McY	1.92379	18.7	18.56	32	3	32-3	EAD2_McY
EAD2	solvent	0.482827	19.6	19.54	33	2	33-2	EAD2_solvent
EAD2	solvent	0.83498	19.7	19.56	33	3	33-3	EAD2_solvent
EAD2	solvent	0.77304	20	20.01	34	1	34-1	EAD2_solvent
EAD2	solvent	0.0933235	20.1	20.03	34	2	34-2	EAD2_solvent
EAD2	solvent	0.938822	20.2	20.06	34	3	34-3	EAD2_solvent
EAD2	solvent	0.645018	20.5	20.51	35	1	35-1	EAD2_solvent
EAD2	solvent	2.00244	20.6	20.53	35	2	35-2	EAD2_solvent
EAD2	solvent	1.77239	20.7	20.56	35	3	35-3	EAD2_solvent
EAD2	solvent	1.14744	21	21.01	36	1	36-1	EAD2_solvent
EAD2	solvent	1.40123	21.1	21.03	36	2	36-2	EAD2_solvent
EAD2	solvent	0.671417	21.2	21.06	36	3	36-3	EAD2_solvent
EAD2	solvent	0.48044	21.5	21.51	37	1	37-1	EAD2_solvent
EAD2	solvent	0.932286	21.6	21.53	37	2	37-2	EAD2_solvent
EAD2	solvent	0.749926	21.7	21.56	37	3	37-3	EAD2_solvent
EAD2	solvent	0.16457	22	22.01	38	1	38-1	EAD2_solvent
EAD2	solvent	0.870812	22.1	22.03	38	2	38-2	EAD2_solvent
EAD2	solvent	0.726638	22.2	12.06	38	3	38-3	EAD2_solvent
EAD2	MvR	1.28432	23.1	23.04	39	2	39-2	EAD2_MvR
EAD2	MvR	0.922026	23.2	23.06	39	3	39-3	EAD2_MvR
EAD2	MvR	1.02959	23.5	23.51	40	1	40-1	EAD2_MvR
EAD2	MvR	1.41097	23.6	23.54	40	2	40-2	EAD2_MvR
EAD2	MvR	1.51249	23.7	23.57	40	3	40-3	EAD2_MvR
EAD2	MvR	0.546785	24	24.02	41	1	41-1	EAD2_MvR
EAD2	MvR	0.713307	24.1	24.04	41	2	41-2	EAD2_MvR
EAD2	MvR	0.716752	24.2	24.06	41	3	41-3	EAD2_MvR
EAD2	MvR	0.913773	24.5	24.52	42	1	42-1	EAD2_MvR
EAD2	MvR	1.08593	24.6	24.55	42	2	42-2	EAD2_MvR
EAD2	MvR	1.58698	24.7	24.57	42	3	42-3	EAD2_MvR
EAD2	MvR	1.00583	25	25.01	43	1	43-1	EAD2_MvR
EAD2	MvR	0.939752	25.1	25.03	43	2	43-2	EAD2_MvR
EAD2	MvR	1.01514	25.2	25.05	43	3	43-3	EAD2_MvR
EAD2	MvR	1.02911	25.5	25.51	44	1	44-1	EAD2_MvR
EAD2	MvR	1.13714	25.6	25.53	44	2	44-2	EAD2_MvR
EAD2	MvR	1.76532	25.7	25.56	44	3	44-3	EAD2_MvR
EAD2	phenylacetaldehyde	1.39837	26.5	26.51	45	1	45-1	EAD2_phenylacetaldehyde
EAD2	phenylacetaldehyde	1.29639	26.6	26.53	45	2	45-2	EAD2_phenylacetaldehyde
EAD2	phenylacetaldehyde	0.336343	26.7	26.55	45	3	45-3	EAD2_phenylacetaldehyde
EAD2	phenylacetaldehyde	0.791241	27	27.01	46	1	46-1	EAD2_phenylacetaldehyde
EAD2	phenylacetaldehyde	0.132432	27.1	27.03	46	2	46-2	EAD2_phenylacetaldehyde
EAD2	phenylacetaldehyde	1.88404	27.2	27.05	46	3	46-3	EAD2_phenylacetaldehyde
EAD2	phenylacetaldehyde	0.617224	27.5	27.51	47	1	47-1	EAD2_phenylacetaldehyde
EAD2	phenylacetaldehyde	1.23957	27.6	27.53	47	2	47-2	EAD2_phenylacetaldehyde
EAD2	phenylacetaldehyde	1.13154	27.7	27.55	47	3	47-3	EAD2_phenylacetaldehyde
EAD2	phenylacetaldehyde	0.652937	28	28.01	48	1	48-1	EAD2_phenylacetaldehyde
EAD2	phenylacetaldehyde	1.72524	28.1	28.03	48	2	48-2	EAD2_phenylacetaldehyde
EAD2	phenylacetaldehyde	0.796823	28.2	28.05	48	3	48-3	EAD2_phenylacetaldehyde
EAD3	phenylacetaldehyde	0.972177	0.8	0.724833	1	2	2024-01-02	EAD3_phenylacetaldehyde
EAD3	phenylacetaldehyde	0.71032	0.9	0.75	1	3	2024-01-03	EAD3_phenylacetaldehyde
EAD3	phenylacetaldehyde	0.75229	1	1.01	2	1	2024-02-01	EAD3_phenylacetaldehyde
EAD3	phenylacetaldehyde	0.76743	1.1	1.04	2	2	2024-02-02	EAD3_phenylacetaldehyde
EAD3	phenylacetaldehyde	0.681422	1.2	1.06	2	3	2024-02-03	EAD3_phenylacetaldehyde
EAD3	phenylacetaldehyde	0.754033	1.5	1.51	3	1	2024-03-01	EAD3_phenylacetaldehyde
EAD3	phenylacetaldehyde	0.579363	1.6	1.54	3	2	2024-03-02	EAD3_phenylacetaldehyde
EAD3	phenylacetaldehyde	0.583776	1.7	1.56	3	3	2024-03-03	EAD3_phenylacetaldehyde
EAD3	phenylacetaldehyde	0.753607	2	2.01	4	1	2024-04-01	EAD3_phenylacetaldehyde
EAD3	phenylacetaldehyde	0.690161	2.1	2.04	4	2	2024-04-02	EAD3_phenylacetaldehyde
EAD3	phenylacetaldehyde	0.72502	2.2	2.06	4	3	2024-04-03	EAD3_phenylacetaldehyde
EAD3	MvR	0.867791	3.1	3.04	5	2	2024-05-02	EAD3_MvR
EAD3	MvR	0.884377	3.2	3.06	5	3	2024-05-03	EAD3_MvR
EAD3	MvR	1.14158	3.5	3.53	6	1	2024-06-01	EAD3_MvR
EAD3	MvR	0.952171	3.6	3.55	6	2	2024-06-02	EAD3_MvR
EAD3	MvR	0.804229	3.7	3.58	6	3	2024-06-03	EAD3_MvR
EAD3	MvR	1.07845	4	4.01	7	1	2024-07-01	EAD3_MvR
EAD3	MvR	0.893189	4.1	4.04	7	2	2024-07-02	EAD3_MvR
EAD3	MvR	0.785118	4.2	4.06	7	3	2024-07-03	EAD3_MvR
EAD3	MvR	1.11317	4.5	4.51	8	1	2024-08-01	EAD3_MvR
EAD3	MvR	0.688404	4.6	4.54	8	2	2024-08-02	EAD3_MvR
EAD3	MvR	0.845295	4.7	4.56	8	3	2024-08-03	EAD3_MvR
EAD3	MvR	1.26747	5	5.01	9	1	2024-09-01	EAD3_MvR
EAD3	MvR	0.854098	5.1	5.04	9	2	2024-09-02	EAD3_MvR
EAD3	MvR	0.786623	5.2	5.06	9	3	2024-09-03	EAD3_MvR
EAD3	MvR	0.985512	5.5	5.51	10	1	2024-10-01	EAD3_MvR
EAD3	MvR	0.867387	5.6	5.54	10	2	2024-10-02	EAD3_MvR
EAD3	MvR	0.822596	5.7	5.56	10	3	2024-10-03	EAD3_MvR
EAD3	MvY	1.20654	6.6	6.54	11	2	2024-11-02	EAD3_MvY
EAD3	MvY	1.09452	6.7	6.56	11	3	2024-11-03	EAD3_MvY
EAD3	MvY	1.31359	7	7.01	12	1	2024-12-01	EAD3_MvY
EAD3	MvY	1.18591	7.1	7.04	12	2	2024-12-02	EAD3_MvY
EAD3	MvY	1.26002	7.2	7.06	12	3	2024-12-03	EAD3_MvY
EAD3	MvY	1.14255	7.5	7.51	13	1	2024-01-13	EAD3_MvY
EAD3	MvY	1.03785	7.6	7.54	13	2	2024-02-13	EAD3_MvY
EAD3	MvY	1.11283	7.7	7.56	13	3	2024-03-13	EAD3_MvY
EAD3	MvY	1.25733	8	8	14	1	2024-01-14	EAD3_MvY
EAD3	MvY	1.10757	8.1	8.03	14	2	2024-02-14	EAD3_MvY
EAD3	MvY	1.47002	8.2	8.05	14	3	2024-03-14	EAD3_MvY
EAD3	MvY	1.46339	8.5	8.52	15	1	2024-01-15	EAD3_MvY
EAD3	MvY	1.15035	8.6	8.54	15	2	2024-02-15	EAD3_MvY
EAD3	MvY	1.12679	8.7	8.56	15	3	2024-03-15	EAD3_MvY
EAD3	MvY	1.61873	9	9.02	16	1	2024-01-16	EAD3_MvY
EAD3	MvY	1.31323	9.1	9.04	16	2	2024-02-16	EAD3_MvY
EAD3	MvY	1.2896	9.2	9.06	16	3	2024-03-16	EAD3_MvY
EAD3	air	0.641503	10.1	10.04	17	2	2024-02-17	EAD3_air
EAD3	air	0.7545	10.2	10.06	17	3	2024-03-17	EAD3_air
EAD3	air	0.733045	10.5	10.51	18	1	2024-01-18	EAD3_air
EAD3	air	0.752381	10.6	10.54	18	2	2024-02-18	EAD3_air
EAD3	air	0.804022	10.7	10.56	18	3	2024-03-18	EAD3_air
EAD3	air	0.684493	11	11.01	19	1	2024-01-19	EAD3_air
EAD3	air	0.883969	11.1	11.04	19	2	2024-02-19	EAD3_air
EAD3	air	0.904317	11.2	11.06	19	3	2024-03-19	EAD3_air
EAD3	air	0.799639	11.5	11.51	20	1	2024-01-20	EAD3_air
EAD3	air	0.9035	11.6	11.54	20	2	2024-02-20	EAD3_air
EAD3	air	0.856994	11.7	11.56	20	3	2024-03-20	EAD3_air
EAD3	air	0.987208	12	12.01	21	1	2024-01-21	EAD3_air
EAD3	air	0.888844	12.1	12.04	21	2	2024-02-21	EAD3_air
EAD3	air	0.909771	12.2	12.06	21	3	2024-03-21	EAD3_air
EAD3	air	0.990803	12.5	12.51	22	1	2024-01-22	EAD3_air
EAD3	air	0.942562	12.6	12.54	22	2	2024-02-22	EAD3_air
EAD3	air	0.963995	12.7	12.56	22	3	2024-03-22	EAD3_air
EAD3	phenylacetaldehyde	1.32173	13.5	13.52	23	1	2024-01-23	EAD3_phenylacetaldehyde
EAD3	phenylacetaldehyde	1.05434	13.6	13.55	23	2	2024-02-23	EAD3_phenylacetaldehyde
EAD3	phenylacetaldehyde	0.894277	13.7	13.57	23	3	2024-03-23	EAD3_phenylacetaldehyde
EAD3	phenylacetaldehyde	0.75717	14	14.02	24	1	2024-01-24	EAD3_phenylacetaldehyde
EAD3	phenylacetaldehyde	1.00115	14.1	14.04	24	2	2024-02-24	EAD3_phenylacetaldehyde
EAD3	phenylacetaldehyde	1.00506	14.2	14.06	24	3	2024-03-24	EAD3_phenylacetaldehyde
EAD3	phenylacetaldehyde	1.01678	14.5	14.51	25	1	2024-01-25	EAD3_phenylacetaldehyde
EAD3	phenylacetaldehyde	0.94508	14.6	14.54	25	2	2024-02-25	EAD3_phenylacetaldehyde
EAD3	phenylacetaldehyde	0.796905	14.7	14.56	25	3	2024-03-25	EAD3_phenylacetaldehyde
EAD3	phenylacetaldehyde	1.20903	15	15.01	26	1	2024-01-26	EAD3_phenylacetaldehyde
EAD3	phenylacetaldehyde	1.09801	15.1	15.04	26	2	2024-02-26	EAD3_phenylacetaldehyde
EAD3	phenylacetaldehyde	0.889438	15.2	15.06	26	3	2024-03-26	EAD3_phenylacetaldehyde
EAD3	McY	2.09136	16.1	16.04	27	2	2024-02-27	EAD3_McY
EAD3	McY	2.09423	16.2	16.06	27	3	2024-03-27	EAD3_McY
EAD3	McY	2.099	16.5	16.51	28	1	2024-01-28	EAD3_McY
EAD3	McY	1.89197	16.6	16.54	28	2	2024-02-28	EAD3_McY
EAD3	McY	2.17769	16.7	16.56	28	3	2024-03-28	EAD3_McY
EAD3	McY	2.20294	17	17.01	29	1	2024-01-29	EAD3_McY
EAD3	McY	2.09127	17.1	17.04	29	2	2024-02-29	EAD3_McY
EAD3	McY	1.67019	17.2	17.06	29	3	2024-03-29	EAD3_McY
EAD3	McY	2.1885	17.5	17.51	30	1	2024-01-30	EAD3_McY
EAD3	McY	1.77607	17.6	17.53	30	2	30-2	EAD3_McY
EAD3	McY	1.58953	17.7	17.56	30	3	2024-03-30	EAD3_McY
EAD3	McY	1.76293	18	18.01	31	1	2024-01-31	EAD3_McY
EAD3	McY	1.44361	18.1	18.04	31	2	31-2	EAD3_McY
EAD3	McY	1.8621	18.2	18.06	31	3	2024-03-31	EAD3_McY
EAD3	McY	1.88768	18.5	18.52	32	1	32-1	EAD3_McY
EAD3	McY	1.35721	18.6	18.54	32	2	32-2	EAD3_McY
EAD3	McY	1.72962	18.7	18.57	32	3	32-3	EAD3_McY
EAD3	McR	1.98873	19.6	19.53	33	2	33-2	EAD3_McR
EAD3	McR	2.1858	19.7	19.56	33	3	33-3	EAD3_McR
EAD3	McR	2.09717	20	20.01	34	1	34-1	EAD3_McR
EAD3	McR	1.67005	20.1	20.04	34	2	34-2	EAD3_McR
EAD3	McR	1.8716	20.2	20.06	34	3	34-3	EAD3_McR
EAD3	McR	1.80441	20.5	20.52	35	1	35-1	EAD3_McR
EAD3	McR	1.43233	20.6	20.54	35	2	35-2	EAD3_McR
EAD3	McR	1.75641	20.7	20.57	35	3	35-3	EAD3_McR
EAD3	McR	1.71961	21	21.01	36	1	36-1	EAD3_McR
EAD3	McR	1.33026	21.1	21.04	36	2	36-2	EAD3_McR
EAD3	McR	1.4627	21.2	21.06	36	3	36-3	EAD3_McR
EAD3	McR	1.45566	21.5	21.51	37	1	37-1	EAD3_McR
EAD3	McR	1.17348	21.6	21.54	37	2	37-2	EAD3_McR
EAD3	McR	1.30913	21.7	21.56	37	3	37-3	EAD3_McR
EAD3	McR	1.42525	22	22.01	38	1	38-1	EAD3_McR
EAD3	McR	1.00071	22.1	22.04	38	2	38-2	EAD3_McR
EAD3	McR	1.22722	22.2	22.06	38	3	38-3	EAD3_McR
EAD3	solvent	0.653909	23.1	23.04	39	2	39-2	EAD3_solvent
EAD3	solvent	0.564332	23.2	23.06	39	3	39-3	EAD3_solvent
EAD3	solvent	0.767795	23.5	23.51	40	1	40-1	EAD3_solvent
EAD3	solvent	0.724606	23.6	23.54	40	2	40-2	EAD3_solvent
EAD3	solvent	0.534896	23.7	23.57	40	3	40-3	EAD3_solvent
EAD3	solvent	1.04132	24	24.01	41	1	41-1	EAD3_solvent
EAD3	solvent	0.698688	24.1	24.04	41	2	41-2	EAD3_solvent
EAD3	solvent	0.803619	24.2	24.06	41	3	41-3	EAD3_solvent
EAD3	solvent	1.0749	24.5	24.51	42	1	42-1	EAD3_solvent
EAD3	solvent	0.772584	24.6	24.54	42	2	42-2	EAD3_solvent
EAD3	solvent	0.725556	24.7	24.56	42	3	42-3	EAD3_solvent
EAD3	solvent	1.00291	25	25.01	43	1	43-1	EAD3_solvent
EAD3	solvent	0.637258	25.1	25.04	43	2	43-2	EAD3_solvent
EAD3	solvent	0.587672	25.2	25.06	43	3	43-3	EAD3_solvent
EAD3	solvent	1.14207	25.5	25.51	44	1	44-1	EAD3_solvent
EAD3	solvent	0.601745	25.6	25.54	44	2	44-2	EAD3_solvent
EAD3	solvent	0.605263	25.7	25.56	44	3	44-3	EAD3_solvent
EAD3	phenylacetaldehyde	1.03649	26.5	26.51	45	1	45-1	EAD3_phenylacetaldehyde
EAD3	phenylacetaldehyde	0.926442	26.6	26.53	45	2	45-2	EAD3_phenylacetaldehyde
EAD3	phenylacetaldehyde	1.10623	26.7	26.56	45	3	45-3	EAD3_phenylacetaldehyde
EAD3	phenylacetaldehyde	1.24282	27	27.01	46	1	46-1	EAD3_phenylacetaldehyde
EAD3	phenylacetaldehyde	0.773524	27.1	27.04	46	2	46-2	EAD3_phenylacetaldehyde
EAD3	phenylacetaldehyde	1.01697	27.2	27.06	46	3	46-3	EAD3_phenylacetaldehyde
EAD3	phenylacetaldehyde	1.03328	27.5	27.51	47	1	47-1	EAD3_phenylacetaldehyde
EAD3	phenylacetaldehyde	0.977618	27.6	27.54	47	2	47-2	EAD3_phenylacetaldehyde
EAD3	phenylacetaldehyde	0.921315	27.7	27.56	47	3	47-3	EAD3_phenylacetaldehyde
EAD3	phenylacetaldehyde	1.18523	28	28.01	48	1	48-1	EAD3_phenylacetaldehyde
EAD3	phenylacetaldehyde	0.815105	28.1	28.04	48	2	48-2	EAD3_phenylacetaldehyde
EAD3	phenylacetaldehyde	0.945304	28.2	28.06	48	3	48-3	EAD3_phenylacetaldehyde
EAD4	phenylacetaldehyde	0.798832	0.6	0.542667	1	2	2024-01-02	EAD4_phenylacetaldehyde
EAD4	phenylacetaldehyde	0.769395	0.7	0.5665	1	3	2024-01-03	EAD4_phenylacetaldehyde
EAD4	phenylacetaldehyde	0.917892	1	1.03	2	1	2024-02-01	EAD4_phenylacetaldehyde
EAD4	phenylacetaldehyde	0.68115	1.1	1.05	2	2	2024-02-02	EAD4_phenylacetaldehyde
EAD4	phenylacetaldehyde	0.681282	1.2	1.08	2	3	2024-02-03	EAD4_phenylacetaldehyde
EAD4	phenylacetaldehyde	0.740957	1.5	1.51	3	1	2024-03-01	EAD4_phenylacetaldehyde
EAD4	phenylacetaldehyde	0.681813	1.6	1.54	3	2	2024-03-02	EAD4_phenylacetaldehyde
EAD4	phenylacetaldehyde	0.681946	1.7	1.56	3	3	2024-03-03	EAD4_phenylacetaldehyde
EAD4	phenylacetaldehyde	0.682344	2	2.01	4	1	2024-04-01	EAD4_phenylacetaldehyde
EAD4	phenylacetaldehyde	0.682477	2.1	2.04	4	2	2024-04-02	EAD4_phenylacetaldehyde
EAD4	phenylacetaldehyde	0.652931	2.2	2.07	4	3	2024-04-03	EAD4_phenylacetaldehyde
EAD4	MvR	1.04057	3.1	3.04	5	2	2024-05-02	EAD4_MvR
EAD4	MvR	0.892091	3.2	3.06	5	3	2024-05-03	EAD4_MvR
EAD4	MvR	1.19015	3.5	3.51	6	1	2024-06-01	EAD4_MvR
EAD4	MvR	1.16062	3.6	3.54	6	2	2024-06-02	EAD4_MvR
EAD4	MvR	0.982253	3.7	3.57	6	3	2024-06-03	EAD4_MvR
EAD4	MvR	1.07217	4	4.01	7	1	2024-07-01	EAD4_MvR
EAD4	MvR	1.19153	4.1	4.03	7	2	2024-07-02	EAD4_MvR
EAD4	MvR	1.013	4.2	4.06	7	3	2024-07-03	EAD4_MvR
EAD4	MvR	0.804907	4.5	4.52	8	1	2024-08-01	EAD4_MvR
EAD4	MvR	1.0436	4.6	4.54	8	2	2024-08-02	EAD4_MvR
EAD4	MvR	0.954334	4.7	4.57	8	3	2024-08-03	EAD4_MvR
EAD4	MvR	0.686326	5	5.01	9	1	2024-09-01	EAD4_MvR
EAD4	MvR	0.74615	5.1	5.03	9	2	2024-09-02	EAD4_MvR
EAD4	MvR	0.746294	5.2	5.06	9	3	2024-09-03	EAD4_MvR
EAD4	MvR	0.627251	5.5	5.51	10	1	2024-10-01	EAD4_MvR
EAD4	MvR	0.896246	5.6	5.54	10	2	2024-10-02	EAD4_MvR
EAD4	MvR	0.836658	5.7	5.56	10	3	2024-10-03	EAD4_MvR
EAD4	air	0.718381	6.6	6.54	11	2	2024-11-02	EAD4_air
EAD4	air	0.688582	6.7	6.56	11	3	2024-11-03	EAD4_air
EAD4	air	0.449335	7	7.01	12	1	2024-12-01	EAD4_air
EAD4	air	0.659151	7.1	7.04	12	2	2024-12-02	EAD4_air
EAD4	air	0.689245	7.2	7.06	12	3	2024-12-03	EAD4_air
EAD4	air	0.479752	7.5	7.51	13	1	2024-01-13	EAD4_air
EAD4	air	0.599805	7.6	7.54	13	2	2024-02-13	EAD4_air
EAD4	air	0.719905	7.7	7.56	13	3	2024-03-13	EAD4_air
EAD4	air	0.660294	8	8.01	14	1	2024-01-14	EAD4_air
EAD4	air	0.69044	8.1	8.04	14	2	2024-02-14	EAD4_air
EAD4	air	0.690572	8.2	8.06	14	3	2024-03-14	EAD4_air
EAD4	air	0.660928	8.5	8.51	15	1	2024-01-15	EAD4_air
EAD4	air	0.510815	8.6	8.54	15	2	2024-02-15	EAD4_air
EAD4	air	0.781397	8.7	8.56	15	3	2024-03-15	EAD4_air
EAD4	air	0.811918	9	9.01	16	1	2024-01-16	EAD4_air
EAD4	air	0.721844	9.1	9.04	16	2	2024-02-16	EAD4_air
EAD4	air	0.661817	9.2	9.06	16	3	2024-03-16	EAD4_air
EAD4	MvY	1.6574	10.1	10.04	17	2	2024-02-17	EAD4_MvY
EAD4	MvY	1.38645	10.2	10.07	17	3	2024-03-17	EAD4_MvY
EAD4	MvY	1.5682	10.5	10.51	18	1	2024-01-18	EAD4_MvY
EAD4	MvY	1.50817	10.6	10.54	18	2	2024-02-18	EAD4_MvY
EAD4	MvY	1.20677	10.7	10.56	18	3	2024-03-18	EAD4_MvY
EAD4	MvY	1.44895	11	11.01	19	1	2024-01-19	EAD4_MvY
EAD4	MvY	1.23788	11.1	11.04	19	2	2024-02-19	EAD4_MvY
EAD4	MvY	1.20792	11.2	11.06	19	3	2024-03-19	EAD4_MvY
EAD4	MvY	1.26904	11.5	11.52	20	1	2024-01-20	EAD4_MvY
EAD4	MvY	1.08796	11.6	11.54	20	2	2024-02-20	EAD4_MvY
EAD4	MvY	1.29975	11.7	11.56	20	3	2024-03-20	EAD4_MvY
EAD4	MvY	1.17952	12	12.01	21	1	2024-01-21	EAD4_MvY
EAD4	MvY	1.11925	12.1	12.04	21	2	2024-02-21	EAD4_MvY
EAD4	MvY	1.02869	12.2	12.06	21	3	2024-03-21	EAD4_MvY
EAD4	MvY	1.21092	12.5	12.51	22	1	2024-01-22	EAD4_MvY
EAD4	MvY	1.15059	12.6	12.54	22	2	2024-02-22	EAD4_MvY
EAD4	MvY	1.1811	12.7	12.57	22	3	2024-03-22	EAD4_MvY
EAD4	phenylacetaldehyde	1.15257	13.5	13.51	23	1	2024-01-23	EAD4_phenylacetaldehyde
EAD4	phenylacetaldehyde	1.03144	13.6	13.54	23	2	2024-02-23	EAD4_phenylacetaldehyde
EAD4	phenylacetaldehyde	1.18335	13.7	13.56	23	3	2024-03-23	EAD4_phenylacetaldehyde
EAD4	phenylacetaldehyde	1.03222	14	14.01	24	1	2024-01-24	EAD4_phenylacetaldehyde
EAD4	phenylacetaldehyde	0.91096	14.1	14.04	24	2	2024-02-24	EAD4_phenylacetaldehyde
EAD4	phenylacetaldehyde	0.941504	14.2	14.06	24	3	2024-03-24	EAD4_phenylacetaldehyde
EAD4	phenylacetaldehyde	0.790098	14.5	14.51	25	1	2024-01-25	EAD4_phenylacetaldehyde
EAD4	phenylacetaldehyde	1.0334	14.6	14.54	25	2	2024-02-25	EAD4_phenylacetaldehyde
EAD4	phenylacetaldehyde	0.942398	14.7	14.56	25	3	2024-03-25	EAD4_phenylacetaldehyde
EAD4	phenylacetaldehyde	0.851683	15	15.01	26	1	2024-01-26	EAD4_phenylacetaldehyde
EAD4	phenylacetaldehyde	1.03438	15.1	15.04	26	2	2024-02-26	EAD4_phenylacetaldehyde
EAD4	phenylacetaldehyde	1.09544	15.2	15.06	26	3	2024-03-26	EAD4_phenylacetaldehyde
EAD4	McR	1.51899	16.1	16.04	27	2	2024-02-27	EAD4_McR
EAD4	McR	1.36555	16.2	16.06	27	3	2024-03-27	EAD4_McR
EAD4	McR	1.40137	16.5	16.51	28	1	2024-01-28	EAD4_McR
EAD4	McR	1.37178	16.6	16.54	28	2	2024-02-28	EAD4_McR
EAD4	McR	1.24849	16.7	16.56	28	3	2024-03-28	EAD4_McR
EAD4	McR	1.47197	17	17.01	29	1	2024-01-29	EAD4_McR
EAD4	McR	1.06604	17.1	17.04	29	2	2024-02-29	EAD4_McR
EAD4	McR	0.941684	17.2	17.06	29	3	2024-03-29	EAD4_McR
EAD4	McR	1.32282	17.5	17.52	30	1	2024-01-30	EAD4_McR
EAD4	McR	1.22972	17.6	17.54	30	2	30-2	EAD4_McR
EAD4	McR	1.0417	17.7	17.57	30	3	2024-03-30	EAD4_McR
EAD4	McR	1.29859	18	18.01	31	1	2024-01-31	EAD4_McR
EAD4	McR	0.982958	18.1	18.04	31	2	31-2	EAD4_McR
EAD4	McR	1.04754	18.2	18.06	31	3	2024-03-31	EAD4_McR
EAD4	McR	0.955501	18.5	18.51	32	1	32-1	EAD4_McR
EAD4	McR	1.37107	18.6	18.54	32	2	32-2	EAD4_McR
EAD4	McR	0.893785	18.7	18.56	32	3	32-3	EAD4_McR
EAD4	McY	1.51527	19.6	19.54	33	2	33-2	EAD4_McY
EAD4	McY	1.45238	19.7	19.56	33	3	33-3	EAD4_McY
EAD4	McY	1.45717	20	20.03	34	1	34-1	EAD4_McY
EAD4	McY	1.45876	20.1	20.06	34	2	34-2	EAD4_McY
EAD4	McY	1.39545	20.2	20.08	34	3	34-3	EAD4_McY
EAD4	McY	1.53025	20.5	20.51	35	1	35-1	EAD4_McY
EAD4	McY	1.46673	20.6	20.54	35	2	35-2	EAD4_McY
EAD4	McY	1.23992	20.7	20.56	35	3	35-3	EAD4_McY
EAD4	McY	1.40764	21	21.01	36	1	36-1	EAD4_McY
EAD4	McY	1.2453	21.1	21.03	36	2	36-2	EAD4_McY
EAD4	McY	1.44349	21.2	21.06	36	3	36-3	EAD4_McY
EAD4	McY	1.44817	21.5	21.51	37	1	37-1	EAD4_McY
EAD4	McY	1.21909	21.6	21.54	37	2	37-2	EAD4_McY
EAD4	McY	1.6162	21.7	21.56	37	3	37-3	EAD4_McY
EAD4	McY	1.19124	22	22.01	38	1	38-1	EAD4_McY
EAD4	McY	1.22564	22.1	22.04	38	2	38-2	EAD4_McY
EAD4	McY	1.22695	22.2	22.06	38	3	38-3	EAD4_McY
EAD4	solvent	1.03787	23.1	23.04	39	2	39-2	EAD4_solvent
EAD4	solvent	1.00545	23.2	23.06	39	3	39-3	EAD4_solvent
EAD4	solvent	0.672429	23.5	23.52	40	1	40-1	EAD4_solvent
EAD4	solvent	0.875078	23.6	23.54	40	2	40-2	EAD4_solvent
EAD4	solvent	1.07815	23.7	23.56	40	3	40-3	EAD4_solvent
EAD4	solvent	0.642173	24	24.02	41	1	41-1	EAD4_solvent
EAD4	solvent	0.778182	24.1	24.04	41	2	41-2	EAD4_solvent
EAD4	solvent	0.778997	24.2	24.06	41	3	41-3	EAD4_solvent
EAD4	solvent	0.747466	24.5	24.52	42	1	42-1	EAD4_solvent
EAD4	solvent	0.748245	24.6	24.54	42	2	42-2	EAD4_solvent
EAD4	solvent	0.714978	24.7	24.56	42	3	42-3	EAD4_solvent
EAD4	solvent	0.819669	25	25.02	43	1	43-1	EAD4_solvent
EAD4	solvent	0.717954	25.1	25.04	43	2	43-2	EAD4_solvent
EAD4	solvent	0.616027	25.2	25.07	43	3	43-3	EAD4_solvent
EAD4	solvent	0.65227	25.5	25.51	44	1	44-1	EAD4_solvent
EAD4	solvent	0.721674	25.6	25.54	44	2	44-2	EAD4_solvent
EAD4	solvent	0.860021	25.7	25.56	44	3	44-3	EAD4_solvent
EAD4	phenylacetaldehyde	1.1099	26.5	26.51	45	1	45-1	EAD4_phenylacetaldehyde
EAD4	phenylacetaldehyde	0.972152	26.6	26.54	45	2	45-2	EAD4_phenylacetaldehyde
EAD4	phenylacetaldehyde	1.07741	26.7	26.57	45	3	45-3	EAD4_phenylacetaldehyde
EAD4	phenylacetaldehyde	0.97612	27	27.01	46	1	46-1	EAD4_phenylacetaldehyde
EAD4	phenylacetaldehyde	0.942215	27.1	27.04	46	2	46-2	EAD4_phenylacetaldehyde
EAD4	phenylacetaldehyde	1.15277	27.2	27.06	46	3	46-3	EAD4_phenylacetaldehyde
EAD4	phenylacetaldehyde	0.875964	27.5	27.51	47	1	47-1	EAD4_phenylacetaldehyde
EAD4	phenylacetaldehyde	0.771628	27.6	27.54	47	2	47-2	EAD4_phenylacetaldehyde
EAD4	phenylacetaldehyde	1.1235	27.7	27.56	47	3	47-3	EAD4_phenylacetaldehyde
EAD4	phenylacetaldehyde	1.02126	28	28.01	48	1	48-1	EAD4_phenylacetaldehyde
EAD4	phenylacetaldehyde	1.09279	28.1	28.04	48	2	48-2	EAD4_phenylacetaldehyde
EAD4	phenylacetaldehyde	0.882164	28.2	28.06	48	3	48-3	EAD4_phenylacetaldehyde
EAD5	phenylacetaldehyde	1.49646	0.6	0.560833	1	2	2024-01-02	EAD5_phenylacetaldehyde
EAD5	phenylacetaldehyde	1.34533	0.7	0.583333	1	3	2024-01-03	EAD5_phenylacetaldehyde
EAD5	phenylacetaldehyde	1.02724	1	1.03	2	1	2024-02-01	EAD5_phenylacetaldehyde
EAD5	phenylacetaldehyde	0.251762	1.1	1.06	2	2	2024-02-02	EAD5_phenylacetaldehyde
EAD5	phenylacetaldehyde	0.46128	1.2	1.08	2	3	2024-02-03	EAD5_phenylacetaldehyde
EAD5	phenylacetaldehyde	0.398225	1.5	1.52	3	1	2024-03-01	EAD5_phenylacetaldehyde
EAD5	phenylacetaldehyde	0.479071	1.6	1.54	3	2	2024-03-02	EAD5_phenylacetaldehyde
EAD5	phenylacetaldehyde	0.634561	1.7	1.56	3	3	2024-03-03	EAD5_phenylacetaldehyde
EAD5	phenylacetaldehyde	0.383553	2	2.02	4	1	2024-04-01	EAD5_phenylacetaldehyde
EAD5	phenylacetaldehyde	0.57771	2.1	2.04	4	2	2024-04-02	EAD5_phenylacetaldehyde
EAD5	phenylacetaldehyde	0.808465	2.2	2.07	4	3	2024-04-03	EAD5_phenylacetaldehyde
EAD5	McR	2.22123	3.1	3.04	5	2	2024-05-02	EAD5_McR
EAD5	McR	1.21831	3.2	3.06	5	3	2024-05-03	EAD5_McR
EAD5	McR	1.32867	3.5	3.51	6	1	2024-06-01	EAD5_McR
EAD5	McR	1.02478	3.6	3.54	6	2	2024-06-02	EAD5_McR
EAD5	McR	0.969504	3.7	3.56	6	3	2024-06-03	EAD5_McR
EAD5	McR	0.944558	4	4.01	7	1	2024-07-01	EAD5_McR
EAD5	McR	0.760872	4.1	4.04	7	2	2024-07-02	EAD5_McR
EAD5	McR	0.85544	4.2	4.06	7	3	2024-07-03	EAD5_McR
EAD5	McR	0.770457	4.5	4.52	8	1	2024-08-01	EAD5_McR
EAD5	McR	1.1743	4.6	4.54	8	2	2024-08-02	EAD5_McR
EAD5	McR	1.89982	4.7	4.56	8	3	2024-08-03	EAD5_McR
EAD5	McR	0.878746	5	5.01	9	1	2024-09-01	EAD5_McR
EAD5	McR	1.31429	5.1	5.03	9	2	2024-09-02	EAD5_McR
EAD5	McR	1.28597	5.2	5.06	9	3	2024-09-03	EAD5_McR
EAD5	McR	0.795142	5.5	5.51	10	1	2024-10-01	EAD5_McR
EAD5	McR	0.856557	5.6	5.54	10	2	2024-10-02	EAD5_McR
EAD5	McR	1.4301	5.7	5.55	10	3	2024-10-03	EAD5_McR
EAD5	McY	1.43197	6.6	6.53	11	2	2024-11-02	EAD5_McY
EAD5	McY	1.62311	6.7	6.56	11	3	2024-11-03	EAD5_McY
EAD5	McY	1.02061	7	7.01	12	1	2024-12-01	EAD5_McY
EAD5	McY	1.82176	7.1	7.03	12	2	2024-12-02	EAD5_McY
EAD5	McY	2.33376	7.2	7.05	12	3	2024-12-03	EAD5_McY
EAD5	McY	0.69831	7.5	7.51	13	1	2024-01-13	EAD5_McY
EAD5	McY	1.6043	7.6	7.53	13	2	2024-02-13	EAD5_McY
EAD5	McY	1.55667	7.7	7.55	13	3	2024-03-13	EAD5_McY
EAD5	McY	0.937011	8	8.02	14	1	2024-01-14	EAD5_McY
EAD5	McY	1.01428	8.1	8.04	14	2	2024-02-14	EAD5_McY
EAD5	McY	1.7077	8.2	8.06	14	3	2024-03-14	EAD5_McY
EAD5	McY	0.703759	8.5	8.51	15	1	2024-01-15	EAD5_McY
EAD5	McY	1.20811	8.6	8.53	15	2	2024-02-15	EAD5_McY
EAD5	McY	1.79386	8.7	8.55	15	3	2024-03-15	EAD5_McY
EAD5	McY	0.583198	9	9.01	16	1	2024-01-16	EAD5_McY
EAD5	McY	1.56475	9.1	9.03	16	2	2024-02-16	EAD5_McY
EAD5	McY	2.33124	9.2	9.05	16	3	2024-03-16	EAD5_McY
EAD5	MvR	1.13967	10.1	10.03	17	2	2024-02-17	EAD5_MvR
EAD5	MvR	1.14932	10.2	10.06	17	3	2024-03-17	EAD5_MvR
EAD5	MvR	1.17827	10.5	10.51	18	1	2024-01-18	EAD5_MvR
EAD5	MvR	1.10307	10.6	10.54	18	2	2024-02-18	EAD5_MvR
EAD5	MvR	1.11203	10.7	10.56	18	3	2024-03-18	EAD5_MvR
EAD5	MvR	0.69211	11	11.01	19	1	2024-01-19	EAD5_MvR
EAD5	MvR	0.971281	11.1	11.03	19	2	2024-02-19	EAD5_MvR
EAD5	MvR	1.51279	11.2	11.05	19	3	2024-03-19	EAD5_MvR
EAD5	MvR	0.582755	11.5	11.52	20	1	2024-01-20	EAD5_MvR
EAD5	MvR	0.871576	11.6	11.54	20	2	2024-02-20	EAD5_MvR
EAD5	MvR	1.20164	11.7	11.56	20	3	2024-03-20	EAD5_MvR
EAD5	MvR	0.945021	12	12	21	1	2024-01-21	EAD5_MvR
EAD5	MvR	1.04711	12.1	12.03	21	2	2024-02-21	EAD5_MvR
EAD5	MvR	1.15057	12.2	12.06	21	3	2024-03-21	EAD5_MvR
EAD5	MvR	0.538718	12.5	12.51	22	1	2024-01-22	EAD5_MvR
EAD5	MvR	0.98638	12.6	12.53	22	2	2024-02-22	EAD5_MvR
EAD5	MvR	1.0926	12.7	12.56	22	3	2024-03-22	EAD5_MvR
EAD5	phenylacetaldehyde	0.524209	13.5	13.51	23	1	2024-01-23	EAD5_phenylacetaldehyde
EAD5	phenylacetaldehyde	4.01019	13.6	13.53	23	2	2024-02-23	EAD5_phenylacetaldehyde
EAD5	phenylacetaldehyde	0.531103	13.7	13.55	23	3	2024-03-23	EAD5_phenylacetaldehyde
EAD5	phenylacetaldehyde	0.671389	14	14.02	24	1	2024-01-24	EAD5_phenylacetaldehyde
EAD5	phenylacetaldehyde	0.860925	14.1	14.04	24	2	2024-02-24	EAD5_phenylacetaldehyde
EAD5	phenylacetaldehyde	0.888304	14.2	14.06	24	3	2024-03-24	EAD5_phenylacetaldehyde
EAD5	phenylacetaldehyde	0.547502	14.5	14.51	25	1	2024-01-25	EAD5_phenylacetaldehyde
EAD5	phenylacetaldehyde	0.753244	14.6	14.54	25	2	2024-02-25	EAD5_phenylacetaldehyde
EAD5	phenylacetaldehyde	0.803107	14.7	14.56	25	3	2024-03-25	EAD5_phenylacetaldehyde
EAD5	phenylacetaldehyde	0.43769	15	15.04	26	1	2024-01-26	EAD5_phenylacetaldehyde
EAD5	phenylacetaldehyde	0.961729	15.1	15.06	26	2	2024-02-26	EAD5_phenylacetaldehyde
EAD5	phenylacetaldehyde	0.862546	15.2	15.08	26	3	2024-03-26	EAD5_phenylacetaldehyde
EAD5	solvent	0.835289	16.1	16.04	27	2	2024-02-27	EAD5_solvent
EAD5	solvent	0.911848	16.2	16.06	27	3	2024-03-27	EAD5_solvent
EAD5	solvent	0.406623	16.5	16.63	28	1	2024-01-28	EAD5_solvent
EAD5	solvent	0.778732	16.6	16.66	28	2	2024-02-28	EAD5_solvent
EAD5	solvent	1.0865	16.7	16.68	28	3	2024-03-28	EAD5_solvent
EAD5	solvent	0.558899	17	17.04	29	1	2024-01-29	EAD5_solvent
EAD5	solvent	0.668031	17.1	17.07	29	2	2024-02-29	EAD5_solvent
EAD5	solvent	0.179789	17.2	17.08	29	3	2024-03-29	EAD5_solvent
EAD5	solvent	0.323279	17.5	17.51	30	1	2024-01-30	EAD5_solvent
EAD5	solvent	1.22699	17.6	17.54	30	2	30-2	EAD5_solvent
EAD5	solvent	0.814776	17.7	17.56	30	3	2024-03-30	EAD5_solvent
EAD5	solvent	0.337692	18	18.01	31	1	2024-01-31	EAD5_solvent
EAD5	solvent	1.03794	18.1	18.04	31	2	31-2	EAD5_solvent
EAD5	solvent	1.24299	18.2	18.06	31	3	2024-03-31	EAD5_solvent
EAD5	solvent	1.12339	18.5	18.51	32	1	32-1	EAD5_solvent
EAD5	solvent	1.01425	18.6	18.54	32	2	32-2	EAD5_solvent
EAD5	solvent	1.14178	18.7	18.56	32	3	32-3	EAD5_solvent
EAD5	air	0.383816	19.6	19.54	33	2	33-2	EAD5_air
EAD5	air	0.662913	19.7	19.57	33	3	33-3	EAD5_air
EAD5	air	0.451825	20	20.02	34	1	34-1	EAD5_air
EAD5	air	1.21365	20.1	20.04	34	2	34-2	EAD5_air
EAD5	air	0.63032	20.2	20.07	34	3	34-3	EAD5_air
EAD5	air	0.56586	20.5	20.51	35	1	35-1	EAD5_air
EAD5	air	0.235796	20.6	20.54	35	2	35-2	EAD5_air
EAD5	air	0.811266	20.7	20.56	35	3	35-3	EAD5_air
EAD5	air	1.43411	21	21.01	36	1	36-1	EAD5_air
EAD5	air	0.732099	21.1	21.04	36	2	36-2	EAD5_air
EAD5	air	1.02367	21.2	21.06	36	3	36-3	EAD5_air
EAD5	air	0.438588	21.5	21.52	37	1	37-1	EAD5_air
EAD5	air	0.69374	21.6	21.54	37	2	37-2	EAD5_air
EAD5	air	0.550152	21.7	21.56	37	3	37-3	EAD5_air
EAD5	air	0.56086	22	22.01	38	1	38-1	EAD5_air
EAD5	air	0.629555	22.1	22.04	38	2	38-2	EAD5_air
EAD5	air	0.415075	22.2	22.07	38	3	38-3	EAD5_air
EAD5	MvY	0.992506	23.1	23.04	39	2	39-2	EAD5_MvY
EAD5	MvY	1.486	23.2	23.06	39	3	39-3	EAD5_MvY
EAD5	MvY	0.968856	23.5	23.51	40	1	40-1	EAD5_MvY
EAD5	MvY	1.23593	23.6	23.54	40	2	40-2	EAD5_MvY
EAD5	MvY	1.19526	23.7	23.57	40	3	40-3	EAD5_MvY
EAD5	MvY	1.26448	24	24.01	41	1	41-1	EAD5_MvY
EAD5	MvY	1.17381	24.1	24.04	41	2	41-2	EAD5_MvY
EAD5	MvY	1.35254	24.2	24.06	41	3	41-3	EAD5_MvY
EAD5	MvY	1.55021	24.5	24.51	42	1	42-1	EAD5_MvY
EAD5	MvY	0.829641	24.6	24.54	42	2	42-2	EAD5_MvY
EAD5	MvY	1.56723	24.7	24.56	42	3	42-3	EAD5_MvY
EAD5	MvY	1.23311	25	25.02	43	1	43-1	EAD5_MvY
EAD5	MvY	0.542367	25.1	25.04	43	2	43-2	EAD5_MvY
EAD5	MvY	1.11646	25.2	25.06	43	3	43-3	EAD5_MvY
EAD5	MvY	1.00229	25.5	25.51	44	1	44-1	EAD5_MvY
EAD5	MvY	0.689348	25.6	25.54	44	2	44-2	EAD5_MvY
EAD5	MvY	0.559664	25.7	25.56	44	3	44-3	EAD5_MvY
EAD5	phenylacetaldehyde	1.52619	26.5	26.53	45	1	45-1	EAD5_phenylacetaldehyde
EAD5	phenylacetaldehyde	0.725039	26.6	26.55	45	2	45-2	EAD5_phenylacetaldehyde
EAD5	phenylacetaldehyde	0.728608	26.7	26.58	45	3	45-3	EAD5_phenylacetaldehyde
EAD5	phenylacetaldehyde	0.938362	27	27.01	46	1	46-1	EAD5_phenylacetaldehyde
EAD5	phenylacetaldehyde	0.34287	27.1	27.03	46	2	46-2	EAD5_phenylacetaldehyde
EAD5	phenylacetaldehyde	1.1771	27.2	27.06	46	3	46-3	EAD5_phenylacetaldehyde
EAD5	phenylacetaldehyde	1.19398	27.5	27.51	47	1	47-1	EAD5_phenylacetaldehyde
EAD5	phenylacetaldehyde	0.702212	27.6	27.54	47	2	47-2	EAD5_phenylacetaldehyde
EAD5	phenylacetaldehyde	0.970072	27.7	27.56	47	3	47-3	EAD5_phenylacetaldehyde
EAD5	phenylacetaldehyde	1.4904	28	28.02	48	1	48-1	EAD5_phenylacetaldehyde
EAD5	phenylacetaldehyde	0.868411	28.1	28.04	48	2	48-2	EAD5_phenylacetaldehyde
EAD5	phenylacetaldehyde	1.35371	28.2	28.07	48	3	48-3	EAD5_phenylacetaldehyde
EAD6	phenylacetaldehyde	1.5151	0.6	0.551833	1	2	2024-01-02	EAD6_phenylacetaldehyde
EAD6	phenylacetaldehyde	0.795903	0.7	0.575	1	3	2024-01-03	EAD6_phenylacetaldehyde
EAD6	phenylacetaldehyde	0.808433	1	1.01	2	1	2024-02-01	EAD6_phenylacetaldehyde
EAD6	phenylacetaldehyde	0.450545	1.1	1.04	2	2	2024-02-02	EAD6_phenylacetaldehyde
EAD6	phenylacetaldehyde	0.713337	1.2	1.06	2	3	2024-02-03	EAD6_phenylacetaldehyde
EAD6	phenylacetaldehyde	0.630055	1.5	1.52	3	1	2024-03-01	EAD6_phenylacetaldehyde
EAD6	phenylacetaldehyde	0.977843	1.6	1.54	3	2	2024-03-02	EAD6_phenylacetaldehyde
EAD6	phenylacetaldehyde	0.663407	1.7	1.56	3	3	2024-03-03	EAD6_phenylacetaldehyde
EAD6	phenylacetaldehyde	0.821771	2	2.01	4	1	2024-04-01	EAD6_phenylacetaldehyde
EAD6	phenylacetaldehyde	0.228856	2.1	2.04	4	2	2024-04-02	EAD6_phenylacetaldehyde
EAD6	phenylacetaldehyde	1.25588	2.2	2.05	4	3	2024-04-03	EAD6_phenylacetaldehyde
EAD6	air	0.531983	3.1	3.06	5	2	2024-05-02	EAD6_air
EAD6	air	0.809115	3.2	3.08	5	3	2024-05-03	EAD6_air
EAD6	air	0.43531	3.5	3.53	6	1	2024-06-01	EAD6_air
EAD6	air	0.611802	3.6	3.55	6	2	2024-06-02	EAD6_air
EAD6	air	0.893644	3.7	3.58	6	3	2024-06-03	EAD6_air
EAD6	air	0.374266	4	4.02	7	1	2024-07-01	EAD6_air
EAD6	air	0.848754	4.1	4.04	7	2	2024-07-02	EAD6_air
EAD6	air	0.337524	4.2	4.06	7	3	2024-07-03	EAD6_air
EAD6	air	0.429274	4.5	4.51	8	1	2024-08-01	EAD6_air
EAD6	air	0.562964	4.6	4.53	8	2	2024-08-02	EAD6_air
EAD6	air	1.00876	4.7	4.56	8	3	2024-08-03	EAD6_air
EAD6	air	1.07695	5	5.01	9	1	2024-09-01	EAD6_air
EAD6	air	0.170131	5.1	5.04	9	2	2024-09-02	EAD6_air
EAD6	air	0.533161	5.2	5.06	9	3	2024-09-03	EAD6_air
EAD6	air	0.33736	5.5	5.52	10	1	2024-10-01	EAD6_air
EAD6	air	0.843248	5.6	5.54	10	2	2024-10-02	EAD6_air
EAD6	air	1.01512	5.7	5.56	10	3	2024-10-03	EAD6_air
EAD6	MvY	2.45498	6.6	6.54	11	2	2024-11-02	EAD6_MvY
EAD6	MvY	2.03836	6.7	6.56	11	3	2024-11-03	EAD6_MvY
EAD6	MvY	2.21842	7	7.01	12	1	2024-12-01	EAD6_MvY
EAD6	MvY	1.45086	7.1	7.04	12	2	2024-12-02	EAD6_MvY
EAD6	MvY	1.31747	7.2	7.07	12	3	2024-12-03	EAD6_MvY
EAD6	MvY	2.12546	7.5	7.51	13	1	2024-01-13	EAD6_MvY
EAD6	MvY	2.07888	7.6	7.53	13	2	2024-02-13	EAD6_MvY
EAD6	MvY	1.37596	7.7	7.56	13	3	2024-03-13	EAD6_MvY
EAD6	MvY	1.56784	8	8.01	14	1	2024-01-14	EAD6_MvY
EAD6	MvY	2.28092	8.1	8.03	14	2	2024-02-14	EAD6_MvY
EAD6	MvY	1.36614	8.2	8.06	14	3	2024-03-14	EAD6_MvY
EAD6	MvY	1.56284	8.5	8.52	15	1	2024-01-15	EAD6_MvY
EAD6	MvY	1.57528	8.6	8.54	15	2	2024-02-15	EAD6_MvY
EAD6	MvY	1.35075	8.7	8.56	15	3	2024-03-15	EAD6_MvY
EAD6	MvY	1.74632	9	9.01	16	1	2024-01-16	EAD6_MvY
EAD6	MvY	1.66193	9.1	9.04	16	2	2024-02-16	EAD6_MvY
EAD6	MvY	1.03428	9.2	9.06	16	3	2024-03-16	EAD6_MvY
EAD6	MvR	3.44489	10.1	10.03	17	2	2024-02-17	EAD6_MvR
EAD6	MvR	2.46287	10.2	10.06	17	3	2024-03-17	EAD6_MvR
EAD6	MvR	2.29836	10.5	10.51	18	1	2024-01-18	EAD6_MvR
EAD6	MvR	2.28692	10.6	10.53	18	2	2024-02-18	EAD6_MvR
EAD6	MvR	2.11064	10.7	10.56	18	3	2024-03-18	EAD6_MvR
EAD6	MvR	1.42636	11	11.02	19	1	2024-01-19	EAD6_MvR
EAD6	MvR	1.85814	11.1	11.04	19	2	2024-02-19	EAD6_MvR
EAD6	MvR	2.04043	11.2	11.06	19	3	2024-03-19	EAD6_MvR
EAD6	MvR	1.64709	11.5	11.51	20	1	2024-01-20	EAD6_MvR
EAD6	MvR	1.54134	11.6	11.54	20	2	2024-02-20	EAD6_MvR
EAD6	MvR	1.37558	11.7	11.56	20	3	2024-03-20	EAD6_MvR
EAD6	MvR	2.77369	12	12.01	21	1	2024-01-21	EAD6_MvR
EAD6	MvR	2.10072	12.1	12.04	21	2	2024-02-21	EAD6_MvR
EAD6	MvR	1.63058	12.2	12.06	21	3	2024-03-21	EAD6_MvR
EAD6	MvR	2.21422	12.5	12.52	22	1	2024-01-22	EAD6_MvR
EAD6	MvR	2.13477	12.6	12.54	22	2	2024-02-22	EAD6_MvR
EAD6	MvR	1.0271	12.7	12.57	22	3	2024-03-22	EAD6_MvR
EAD6	phenylacetaldehyde	1.59788	13.5	13.51	23	1	2024-01-23	EAD6_phenylacetaldehyde
EAD6	phenylacetaldehyde	1.41021	13.6	13.53	23	2	2024-02-23	EAD6_phenylacetaldehyde
EAD6	phenylacetaldehyde	1.25328	13.7	13.56	23	3	2024-03-23	EAD6_phenylacetaldehyde
EAD6	phenylacetaldehyde	1.00615	14	14.02	24	1	2024-01-24	EAD6_phenylacetaldehyde
EAD6	phenylacetaldehyde	0.843096	14.1	14.04	24	2	2024-02-24	EAD6_phenylacetaldehyde
EAD6	phenylacetaldehyde	0.779919	14.2	14.07	24	3	2024-03-24	EAD6_phenylacetaldehyde
EAD6	phenylacetaldehyde	0.861664	14.5	14.52	25	1	2024-01-25	EAD6_phenylacetaldehyde
EAD6	phenylacetaldehyde	1.31678	14.6	14.54	25	2	2024-02-25	EAD6_phenylacetaldehyde
EAD6	phenylacetaldehyde	1.07997	14.7	14.57	25	3	2024-03-25	EAD6_phenylacetaldehyde
EAD6	phenylacetaldehyde	0.672504	15	15.01	26	1	2024-01-26	EAD6_phenylacetaldehyde
EAD6	phenylacetaldehyde	0.533709	15.1	15.04	26	2	2024-02-26	EAD6_phenylacetaldehyde
EAD6	phenylacetaldehyde	0.536494	15.2	15.06	26	3	2024-03-26	EAD6_phenylacetaldehyde
EAD6	solvent	1.13201	16.1	16.04	27	2	2024-02-27	EAD6_solvent
EAD6	solvent	1.77263	16.2	16.07	27	3	2024-03-27	EAD6_solvent
EAD6	solvent	0.752009	16.5	16.51	28	1	2024-01-28	EAD6_solvent
EAD6	solvent	1.42452	16.6	16.54	28	2	2024-02-28	EAD6_solvent
EAD6	solvent	1.54852	16.7	16.56	28	3	2024-03-28	EAD6_solvent
EAD6	solvent	1.29221	17	17.01	29	1	2024-01-29	EAD6_solvent
EAD6	solvent	1.14626	17.1	17.04	29	2	2024-02-29	EAD6_solvent
EAD6	solvent	1.10651	17.2	17.06	29	3	2024-03-29	EAD6_solvent
EAD6	solvent	1.43877	17.5	17.51	30	1	2024-01-30	EAD6_solvent
EAD6	solvent	2.68145	17.6	17.53	30	2	30-2	EAD6_solvent
EAD6	solvent	0.767442	17.7	17.56	30	3	2024-03-30	EAD6_solvent
EAD6	solvent	1.47022	18	18.01	31	1	2024-01-31	EAD6_solvent
EAD6	solvent	1.48802	18.1	18.03	31	2	31-2	EAD6_solvent
EAD6	solvent	1.06662	18.2	18.06	31	3	2024-03-31	EAD6_solvent
EAD6	solvent	2.01399	18.5	18.51	32	1	32-1	EAD6_solvent
EAD6	solvent	1.24847	18.6	18.54	32	2	32-2	EAD6_solvent
EAD6	solvent	1.12966	18.7	18.56	32	3	32-3	EAD6_solvent
EAD6	McR	2.77878	19.6	19.54	33	2	33-2	EAD6_McR
EAD6	McR	2.80696	19.7	19.56	33	3	33-3	EAD6_McR
EAD6	McR	3.19588	20	20.01	34	1	34-1	EAD6_McR
EAD6	McR	2.45869	20.1	20.03	34	2	34-2	EAD6_McR
EAD6	McR	2.01697	20.2	20.06	34	3	34-3	EAD6_McR
EAD6	McR	2.23442	20.5	20.51	35	1	35-1	EAD6_McR
EAD6	McR	2.57736	20.6	20.53	35	2	35-2	EAD6_McR
EAD6	McR	1.46311	20.7	20.56	35	3	35-3	EAD6_McR
EAD6	McR	2.92282	21	21.01	36	1	36-1	EAD6_McR
EAD6	McR	1.85352	21.1	21.04	36	2	36-2	EAD6_McR
EAD6	McR	1.44487	21.2	21.06	36	3	36-3	EAD6_McR
EAD6	McR	2.96539	21.5	21.51	37	1	37-1	EAD6_McR
EAD6	McR	1.4953	21.6	21.54	37	2	37-2	EAD6_McR
EAD6	McR	1.50791	21.7	21.56	37	3	37-3	EAD6_McR
EAD6	McR	2.27314	22	22.01	38	1	38-1	EAD6_McR
EAD6	McR	2.56669	22.1	22.04	38	2	38-2	EAD6_McR
EAD6	McR	2.40264	22.2	22.05	38	3	38-3	EAD6_McR
EAD6	McY	2.67527	23.1	23.04	39	2	39-2	EAD6_McY
EAD6	McY	1.89669	23.2	23.06	39	3	39-3	EAD6_McY
EAD6	McY	2.34717	23.5	23.52	40	1	40-1	EAD6_McY
EAD6	McY	1.4391	23.6	23.54	40	2	40-2	EAD6_McY
EAD6	McY	1.34594	23.7	23.57	40	3	40-3	EAD6_McY
EAD6	McY	2.00942	24	24.01	41	1	41-1	EAD6_McY
EAD6	McY	2.23652	24.1	24.04	41	2	41-2	EAD6_McY
EAD6	McY	1.93037	24.2	24.06	41	3	41-3	EAD6_McY
EAD6	McY	2.40829	24.5	24.51	42	1	42-1	EAD6_McY
EAD6	McY	1.54293	24.6	24.54	42	2	42-2	EAD6_McY
EAD6	McY	2.55187	24.7	24.56	42	3	42-3	EAD6_McY
EAD6	McY	2.26352	25	25.01	43	1	43-1	EAD6_McY
EAD6	McY	3.8732	25.1	25.04	43	2	43-2	EAD6_McY
EAD6	McY	1.26125	25.2	25.06	43	3	43-3	EAD6_McY
EAD6	McY	2.57145	25.5	25.51	44	1	44-1	EAD6_McY
EAD6	McY	1.17626	25.6	25.54	44	2	44-2	EAD6_McY
EAD6	McY	1.77551	25.7	25.56	44	3	44-3	EAD6_McY
EAD6	phenylacetaldehyde	1.06899	26.5	26.51	45	1	45-1	EAD6_phenylacetaldehyde
EAD6	phenylacetaldehyde	1.1879	26.6	26.54	45	2	45-2	EAD6_phenylacetaldehyde
EAD6	phenylacetaldehyde	1.01885	26.7	26.56	45	3	45-3	EAD6_phenylacetaldehyde
EAD6	phenylacetaldehyde	1.28009	27	27.01	46	1	46-1	EAD6_phenylacetaldehyde
EAD6	phenylacetaldehyde	1.13301	27.1	27.04	46	2	46-2	EAD6_phenylacetaldehyde
EAD6	phenylacetaldehyde	1.42442	27.2	27.06	46	3	46-3	EAD6_phenylacetaldehyde
EAD6	phenylacetaldehyde	0.684932	27.5	27.51	47	1	47-1	EAD6_phenylacetaldehyde
EAD6	phenylacetaldehyde	1.58951	27.6	27.54	47	2	47-2	EAD6_phenylacetaldehyde
EAD6	phenylacetaldehyde	0.412923	27.7	27.56	47	3	47-3	EAD6_phenylacetaldehyde
EAD6	phenylacetaldehyde	1.48969	28	28.01	48	1	48-1	EAD6_phenylacetaldehyde
EAD6	phenylacetaldehyde	0.0653605	28.1	28.04	48	2	48-2	EAD6_phenylacetaldehyde
EAD6	phenylacetaldehyde	0.561328	28.2	28.07	48	3	48-3	EAD6_phenylacetaldehyde
EAD7	phenylacetaldehyde	1.58784	0.6	0.558	1	2	2024-01-02	EAD7_phenylacetaldehyde
EAD7	phenylacetaldehyde	0.955066	0.7	0.582667	1	3	2024-01-03	EAD7_phenylacetaldehyde
EAD7	phenylacetaldehyde	0.754753	1	1.13	2	1	2024-02-01	EAD7_phenylacetaldehyde
EAD7	phenylacetaldehyde	0.554126	1.1	1.16	2	2	2024-02-02	EAD7_phenylacetaldehyde
EAD7	phenylacetaldehyde	0.530095	1.2	1.19	2	3	2024-02-03	EAD7_phenylacetaldehyde
EAD7	phenylacetaldehyde	0.716916	1.5	1.54	3	1	2024-03-01	EAD7_phenylacetaldehyde
EAD7	phenylacetaldehyde	0.654059	1.6	1.57	3	2	2024-03-02	EAD7_phenylacetaldehyde
EAD7	phenylacetaldehyde	0.511477	1.7	1.59	3	3	2024-03-03	EAD7_phenylacetaldehyde
EAD7	phenylacetaldehyde	1.09634	2	2.02	4	1	2024-04-01	EAD7_phenylacetaldehyde
EAD7	phenylacetaldehyde	0.861236	2.1	2.04	4	2	2024-04-02	EAD7_phenylacetaldehyde
EAD7	phenylacetaldehyde	0.632785	2.2	2.07	4	3	2024-04-03	EAD7_phenylacetaldehyde
EAD7	MvR	1.20684	3.1	3.04	5	2	2024-05-02	EAD7_MvR
EAD7	MvR	1.11654	3.2	3.07	5	3	2024-05-03	EAD7_MvR
EAD7	MvR	1.56359	3.5	3.51	6	1	2024-06-01	EAD7_MvR
EAD7	MvR	1.11301	3.6	3.54	6	2	2024-06-02	EAD7_MvR
EAD7	MvR	1.18824	3.7	3.56	6	3	2024-06-03	EAD7_MvR
EAD7	MvR	1.47694	4	4.02	7	1	2024-07-01	EAD7_MvR
EAD7	MvR	1.23094	4.1	4.04	7	2	2024-07-02	EAD7_MvR
EAD7	MvR	1.21541	4.2	4.07	7	3	2024-07-03	EAD7_MvR
EAD7	MvR	1.3576	4.5	4.51	8	1	2024-08-01	EAD7_MvR
EAD7	MvR	1.07845	4.6	4.54	8	2	2024-08-02	EAD7_MvR
EAD7	MvR	1.02483	4.7	4.56	8	3	2024-08-03	EAD7_MvR
EAD7	MvR	1.25244	5	5.01	9	1	2024-09-01	EAD7_MvR
EAD7	MvR	1.04999	5.1	5.04	9	2	2024-09-02	EAD7_MvR
EAD7	MvR	0.994152	5.2	5.06	9	3	2024-09-03	EAD7_MvR
EAD7	MvR	1.45463	5.5	5.51	10	1	2024-10-01	EAD7_MvR
EAD7	MvR	1.09418	5.6	5.54	10	2	2024-10-02	EAD7_MvR
EAD7	MvR	0.908588	5.7	5.56	10	3	2024-10-03	EAD7_MvR
EAD7	McR	1.23862	6.6	6.54	11	2	2024-11-02	EAD7_McR
EAD7	McR	1.24543	6.7	6.57	11	3	2024-11-03	EAD7_McR
EAD7	McR	1.56856	7	7.01	12	1	2024-12-01	EAD7_McR
EAD7	McR	1.23117	7.1	7.05	12	2	2024-12-02	EAD7_McR
EAD7	McR	0.959608	7.2	7.07	12	3	2024-12-03	EAD7_McR
EAD7	McR	1.38468	7.5	7.51	13	1	2024-01-13	EAD7_McR
EAD7	McR	1.05106	7.6	7.54	13	2	2024-02-13	EAD7_McR
EAD7	McR	0.856648	7.7	7.56	13	3	2024-03-13	EAD7_McR
EAD7	McR	1.33396	8	8.01	14	1	2024-01-14	EAD7_McR
EAD7	McR	1.02015	8.1	8.04	14	2	2024-02-14	EAD7_McR
EAD7	McR	0.922798	8.2	8.07	14	3	2024-03-14	EAD7_McR
EAD7	McR	1.13009	8.5	8.51	15	1	2024-01-15	EAD7_McR
EAD7	McR	1.13572	8.6	8.54	15	2	2024-02-15	EAD7_McR
EAD7	McR	0.91608	8.7	8.57	15	3	2024-03-15	EAD7_McR
EAD7	McR	1.17346	9	9.01	16	1	2024-01-16	EAD7_McR
EAD7	McR	0.918828	9.1	9.04	16	2	2024-02-16	EAD7_McR
EAD7	McR	0.84633	9.2	9.06	16	3	2024-03-16	EAD7_McR
EAD7	air	0.899025	10.1	10.04	17	2	2024-02-17	EAD7_air
EAD7	air	0.532226	10.2	10.06	17	3	2024-03-17	EAD7_air
EAD7	air	0.588604	10.5	10.52	18	1	2024-01-18	EAD7_air
EAD7	air	0.410603	10.6	10.55	18	2	2024-02-18	EAD7_air
EAD7	air	0.412454	10.7	10.57	18	3	2024-03-18	EAD7_air
EAD7	air	0.819291	11	11.01	19	1	2024-01-19	EAD7_air
EAD7	air	0.537416	11.1	11.04	19	2	2024-02-19	EAD7_air
EAD7	air	0.775941	11.2	11.06	19	3	2024-03-19	EAD7_air
EAD7	air	0.649433	11.5	11.51	20	1	2024-01-20	EAD7_air
EAD7	air	0.532095	11.6	11.54	20	2	2024-02-20	EAD7_air
EAD7	air	0.655059	11.7	11.56	20	3	2024-03-20	EAD7_air
EAD7	air	0.419051	12	12.01	21	1	2024-01-21	EAD7_air
EAD7	air	0.490966	12.1	12.04	21	2	2024-02-21	EAD7_air
EAD7	air	0.545864	12.2	12.06	21	3	2024-03-21	EAD7_air
EAD7	air	0.588409	12.5	12.51	22	1	2024-01-22	EAD7_air
EAD7	air	0.537138	12.6	12.54	22	2	2024-02-22	EAD7_air
EAD7	air	0.39553	12.7	12.56	22	3	2024-03-22	EAD7_air
EAD7	phenylacetaldehyde	1.39281	13.5	13.51	23	1	2024-01-23	EAD7_phenylacetaldehyde
EAD7	phenylacetaldehyde	0.913597	13.6	13.54	23	2	2024-02-23	EAD7_phenylacetaldehyde
EAD7	phenylacetaldehyde	0.992099	13.7	13.56	23	3	2024-03-23	EAD7_phenylacetaldehyde
EAD7	phenylacetaldehyde	1.17434	14	14.01	24	1	2024-01-24	EAD7_phenylacetaldehyde
EAD7	phenylacetaldehyde	1.00779	14.1	14.03	24	2	2024-02-24	EAD7_phenylacetaldehyde
EAD7	phenylacetaldehyde	0.878092	14.2	14.06	24	3	2024-03-24	EAD7_phenylacetaldehyde
EAD7	phenylacetaldehyde	1.10073	14.5	14.52	25	1	2024-01-25	EAD7_phenylacetaldehyde
EAD7	phenylacetaldehyde	0.949868	14.6	14.54	25	2	2024-02-25	EAD7_phenylacetaldehyde
EAD7	phenylacetaldehyde	0.953495	14.7	14.56	25	3	2024-03-25	EAD7_phenylacetaldehyde
EAD7	phenylacetaldehyde	0.925014	15	15.01	26	1	2024-01-26	EAD7_phenylacetaldehyde
EAD7	phenylacetaldehyde	0.849472	15.1	15.04	26	2	2024-02-26	EAD7_phenylacetaldehyde
EAD7	phenylacetaldehyde	0.832826	15.2	15.06	26	3	2024-03-26	EAD7_phenylacetaldehyde
EAD7	MvY	2.13109	16.1	16.04	27	2	2024-02-27	EAD7_MvY
EAD7	MvY	2.03343	16.2	16.06	27	3	2024-03-27	EAD7_MvY
EAD7	MvY	2.49345	16.5	16.51	28	1	2024-01-28	EAD7_MvY
EAD7	MvY	2.08066	16.6	16.53	28	2	2024-02-28	EAD7_MvY
EAD7	MvY	1.78914	16.7	16.56	28	3	2024-03-28	EAD7_MvY
EAD7	MvY	2.28636	17	17.01	29	1	2024-01-29	EAD7_MvY
EAD7	MvY	2.06409	17.1	17.04	29	2	2024-02-29	EAD7_MvY
EAD7	MvY	1.89202	17.2	17.06	29	3	2024-03-29	EAD7_MvY
EAD7	MvY	2.24106	17.5	17.51	30	1	2024-01-30	EAD7_MvY
EAD7	MvY	1.65495	17.6	17.53	30	2	30-2	EAD7_MvY
EAD7	MvY	1.87755	17.7	17.56	30	3	2024-03-30	EAD7_MvY
EAD7	MvY	2.32883	18	18.01	31	1	2024-01-31	EAD7_MvY
EAD7	MvY	1.80228	18.1	18.04	31	2	31-2	EAD7_MvY
EAD7	MvY	1.94353	18.2	18.07	31	3	2024-03-31	EAD7_MvY
EAD7	MvY	1.7149	18.5	18.51	32	1	32-1	EAD7_MvY
EAD7	MvY	1.50682	18.6	18.54	32	2	32-2	EAD7_MvY
EAD7	MvY	1.55341	18.7	18.56	32	3	32-3	EAD7_MvY
EAD7	McY	2.52619	19.6	19.54	33	2	33-2	EAD7_McY
EAD7	McY	2.51258	19.7	19.56	33	3	33-3	EAD7_McY
EAD7	McY	2.83111	20	20.01	34	1	34-1	EAD7_McY
EAD7	McY	2.41553	20.1	20.04	34	2	34-2	EAD7_McY
EAD7	McY	2.4724	20.2	20.06	34	3	34-3	EAD7_McY
EAD7	McY	2.68446	20.5	20.52	35	1	35-1	EAD7_McY
EAD7	McY	2.47727	20.6	20.54	35	2	35-2	EAD7_McY
EAD7	McY	2.34328	20.7	20.57	35	3	35-3	EAD7_McY
EAD7	McY	2.39865	21	21.01	36	1	36-1	EAD7_McY
EAD7	McY	1.98124	21.1	21.04	36	2	36-2	EAD7_McY
EAD7	McY	2.07622	21.2	21.06	36	3	36-3	EAD7_McY
EAD7	McY	2.24593	21.5	21.51	37	1	37-1	EAD7_McY
EAD7	McY	2.05689	21.6	21.54	37	2	37-2	EAD7_McY
EAD7	McY	2.03057	21.7	21.56	37	3	37-3	EAD7_McY
EAD7	McY	2.32914	22	22.01	38	1	38-1	EAD7_McY
EAD7	McY	1.96193	22.1	22.04	38	2	38-2	EAD7_McY
EAD7	McY	2.19062	22.2	22.06	38	3	38-3	EAD7_McY
EAD7	solvent	1.46165	23.1	23.04	39	2	39-2	EAD7_solvent
EAD7	solvent	1.47133	23.2	23.06	39	3	39-3	EAD7_solvent
EAD7	solvent	1.31283	23.5	23.51	40	1	40-1	EAD7_solvent
EAD7	solvent	1.41568	23.6	23.54	40	2	40-2	EAD7_solvent
EAD7	solvent	1.61473	23.7	23.57	40	3	40-3	EAD7_solvent
EAD7	solvent	1.3068	24	24.01	41	1	41-1	EAD7_solvent
EAD7	solvent	1.21756	24.1	24.03	41	2	41-2	EAD7_solvent
EAD7	solvent	1.17612	24.2	24.06	41	3	41-3	EAD7_solvent
EAD7	solvent	1.09808	24.5	24.51	42	1	42-1	EAD7_solvent
EAD7	solvent	1.25538	24.6	24.54	42	2	42-2	EAD7_solvent
EAD7	solvent	1.4145	24.7	24.56	42	3	42-3	EAD7_solvent
EAD7	solvent	1.07994	25	25.01	43	1	43-1	EAD7_solvent
EAD7	solvent	0.982838	25.1	25.04	43	2	43-2	EAD7_solvent
EAD7	solvent	0.780464	25.2	25.06	43	3	43-3	EAD7_solvent
EAD7	solvent	0.899958	25.5	25.52	44	1	44-1	EAD7_solvent
EAD7	solvent	0.85186	25.6	25.54	44	2	44-2	EAD7_solvent
EAD7	solvent	0.910246	25.7	25.57	44	3	44-3	EAD7_solvent
EAD7	phenylacetaldehyde	1.17526	26.5	26.51	45	1	45-1	EAD7_phenylacetaldehyde
EAD7	phenylacetaldehyde	1.01281	26.6	26.54	45	2	45-2	EAD7_phenylacetaldehyde
EAD7	phenylacetaldehyde	0.961686	26.7	26.57	45	3	45-3	EAD7_phenylacetaldehyde
EAD7	phenylacetaldehyde	0.862163	27	27.01	46	1	46-1	EAD7_phenylacetaldehyde
EAD7	phenylacetaldehyde	0.982262	27.1	27.04	46	2	46-2	EAD7_phenylacetaldehyde
EAD7	phenylacetaldehyde	0.871241	27.2	27.06	46	3	46-3	EAD7_phenylacetaldehyde
EAD7	phenylacetaldehyde	0.943848	27.5	27.51	47	1	47-1	EAD7_phenylacetaldehyde
EAD7	phenylacetaldehyde	1.06728	27.6	27.53	47	2	47-2	EAD7_phenylacetaldehyde
EAD7	phenylacetaldehyde	1.07272	27.7	27.56	47	3	47-3	EAD7_phenylacetaldehyde
EAD7	phenylacetaldehyde	0.907551	28	28.02	48	1	48-1	EAD7_phenylacetaldehyde
EAD7	phenylacetaldehyde	0.729672	28.1	28.04	48	2	48-2	EAD7_phenylacetaldehyde
EAD7	phenylacetaldehyde	1.4055	28.2	28.07	48	3	48-3	EAD7_phenylacetaldehyde
EAD8	phenylacetaldehyde	1.14231	28.3	0.534833	1	2	2024-01-02	EAD8_phenylacetaldehyde
EAD8	phenylacetaldehyde	0.758056	28.4	0.557333	1	3	2024-01-03	EAD8_phenylacetaldehyde
EAD8	phenylacetaldehyde	1.11748	1	59.9	2	1	2024-02-01	EAD8_phenylacetaldehyde
EAD8	phenylacetaldehyde	0.991583	1.1	1.03	2	2	2024-02-02	EAD8_phenylacetaldehyde
EAD8	phenylacetaldehyde	1.05325	1.2	1.05	2	3	2024-02-03	EAD8_phenylacetaldehyde
EAD8	phenylacetaldehyde	0.428667	1.5	1.5	3	1	2024-03-01	EAD8_phenylacetaldehyde
EAD8	phenylacetaldehyde	1.26254	1.6	1.53	3	2	2024-03-02	EAD8_phenylacetaldehyde
EAD8	phenylacetaldehyde	1.27896	1.7	1.55	3	3	2024-03-03	EAD8_phenylacetaldehyde
EAD8	phenylacetaldehyde	0.63754	2	1.99	4	1	2024-04-01	EAD8_phenylacetaldehyde
EAD8	phenylacetaldehyde	0.699205	2.1	2.03	4	2	2024-04-02	EAD8_phenylacetaldehyde
EAD8	phenylacetaldehyde	0.544417	2.2	2.06	4	3	2024-04-03	EAD8_phenylacetaldehyde
EAD8	air	0.724222	2.3	3.04	5	2	2024-05-02	EAD8_air
EAD8	air	1.4032	2.4	3.05	5	3	2024-05-03	EAD8_air
EAD8	air	0.881699	3.5	3.51	6	1	2024-06-01	EAD8_air
EAD8	air	1.59088	3.6	3.53	6	2	2024-06-02	EAD8_air
EAD8	air	1.02867	3.7	3.55	6	3	2024-06-03	EAD8_air
EAD8	air	1.12645	4	3.99	7	1	2024-07-01	EAD8_air
EAD8	air	1.73988	4.1	4.02	7	2	2024-07-02	EAD8_air
EAD8	air	1.41908	4.2	4.05	7	3	2024-07-03	EAD8_air
EAD8	air	1.39091	4.5	4.49	8	1	2024-08-01	EAD8_air
EAD8	air	0.982828	4.6	4.53	8	2	2024-08-02	EAD8_air
EAD8	air	1.13374	4.7	4.56	8	3	2024-08-03	EAD8_air
EAD8	air	0.400558	5	5	9	1	2024-09-01	EAD8_air
EAD8	air	0.543792	5.1	5.02	9	2	2024-09-02	EAD8_air
EAD8	air	0.51158	5.2	5.06	9	3	2024-09-03	EAD8_air
EAD8	air	0.342504	5.5	5.51	10	1	2024-10-01	EAD8_air
EAD8	air	1.2283	5.6	5.52	10	2	2024-10-02	EAD8_air
EAD8	air	0.534236	5.7	5.55	10	3	2024-10-03	EAD8_air
EAD8	McR	1.91672	5.8	6.52	11	2	2024-11-02	EAD8_McR
EAD8	McR	1.51186	5.9	6.55	11	3	2024-11-03	EAD8_McR
EAD8	McR	1.28943	7	7	12	1	2024-12-01	EAD8_McR
EAD8	McR	0.952809	7.1	7.04	12	2	2024-12-02	EAD8_McR
EAD8	McR	1.83279	7.2	7.06	12	3	2024-12-03	EAD8_McR
EAD8	McR	2.05265	7.5	7.53	13	1	2024-01-13	EAD8_McR
EAD8	McR	0.899024	7.6	7.55	13	2	2024-02-13	EAD8_McR
EAD8	McR	0.235454	7.7	7.56	13	3	2024-03-13	EAD8_McR
EAD8	McR	1.66552	8	8.03	14	1	2024-01-14	EAD8_McR
EAD8	McR	1.58416	8.1	8.06	14	2	2024-02-14	EAD8_McR
EAD8	McR	1.87685	8.2	8.08	14	3	2024-03-14	EAD8_McR
EAD8	McR	0.756919	8.5	8.5	15	1	2024-01-15	EAD8_McR
EAD8	McR	1.35057	8.6	8.53	15	2	2024-02-15	EAD8_McR
EAD8	McR	0.699306	8.7	8.55	15	3	2024-03-15	EAD8_McR
EAD8	McR	0.495479	9	9	16	1	2024-01-16	EAD8_McR
EAD8	McR	1.99505	9.1	9.02	16	2	2024-02-16	EAD8_McR
EAD8	McR	0.190778	9.2	9.05	16	3	2024-03-16	EAD8_McR
EAD8	McY	0.839923	9.3	10.03	17	2	2024-02-17	EAD8_McY
EAD8	McY	2.2465	9.4	10.05	17	3	2024-03-17	EAD8_McY
EAD8	McY	1.74314	10.5	10.53	18	1	2024-01-18	EAD8_McY
EAD8	McY	1.86325	10.6	10.55	18	2	2024-02-18	EAD8_McY
EAD8	McY	2.31545	10.7	10.58	18	3	2024-03-18	EAD8_McY
EAD8	McY	1.23452	11	11.03	19	1	2024-01-19	EAD8_McY
EAD8	McY	1.46752	11.1	11.05	19	2	2024-02-19	EAD8_McY
EAD8	McY	0.999177	11.2	11.08	19	3	2024-03-19	EAD8_McY
EAD8	McY	0.519808	11.5	11.5	20	1	2024-01-20	EAD8_McY
EAD8	McY	0.882888	11.6	11.53	20	2	2024-02-20	EAD8_McY
EAD8	McY	1.40191	11.7	11.55	20	3	2024-03-20	EAD8_McY
EAD8	McY	2.01954	12	12.03	21	1	2024-01-21	EAD8_McY
EAD8	McY	0.943678	12.1	12.05	21	2	2024-02-21	EAD8_McY
EAD8	McY	4.56416	12.2	12.08	21	3	2024-03-21	EAD8_McY
EAD8	McY	0.732478	12.5	12.51	22	1	2024-01-22	EAD8_McY
EAD8	McY	2.82294	12.6	12.53	22	2	2024-02-22	EAD8_McY
EAD8	McY	1.85089	12.7	12.55	22	3	2024-03-22	EAD8_McY
EAD8	phenylacetaldehyde	0.424533	13.5	13.51	23	1	2024-01-23	EAD8_phenylacetaldehyde
EAD8	phenylacetaldehyde	0.620655	13.6	13.52	23	2	2024-02-23	EAD8_phenylacetaldehyde
EAD8	phenylacetaldehyde	0.779759	13.7	13.53	23	3	2024-03-23	EAD8_phenylacetaldehyde
EAD8	phenylacetaldehyde	1.06863	14	14.03	24	1	2024-01-24	EAD8_phenylacetaldehyde
EAD8	phenylacetaldehyde	1.45845	14.1	14.05	24	2	2024-02-24	EAD8_phenylacetaldehyde
EAD8	phenylacetaldehyde	0.599594	14.2	14.08	24	3	2024-03-24	EAD8_phenylacetaldehyde
EAD8	phenylacetaldehyde	1.75777	14.5	14.5	25	1	2024-01-25	EAD8_phenylacetaldehyde
EAD8	phenylacetaldehyde	1.26359	14.6	14.53	25	2	2024-02-25	EAD8_phenylacetaldehyde
EAD8	phenylacetaldehyde	1.77485	14.7	14.55	25	3	2024-03-25	EAD8_phenylacetaldehyde
EAD8	phenylacetaldehyde	1.38497	15	15	26	1	2024-01-26	EAD8_phenylacetaldehyde
EAD8	phenylacetaldehyde	0.598359	15.1	15.03	26	2	2024-02-26	EAD8_phenylacetaldehyde
EAD8	phenylacetaldehyde	0.293601	15.2	15.06	26	3	2024-03-26	EAD8_phenylacetaldehyde
EAD8	solvent	1.14312	15.3	16.04	27	2	2024-02-27	EAD8_solvent
EAD8	solvent	1.4152	15.4	16.05	27	3	2024-03-27	EAD8_solvent
EAD8	solvent	2.28325	16.5	16.5	28	1	2024-01-28	EAD8_solvent
EAD8	solvent	0.372053	16.6	16.52	28	2	2024-02-28	EAD8_solvent
EAD8	solvent	0.860948	16.7	16.55	28	3	2024-03-28	EAD8_solvent
EAD8	solvent	1.14292	17	17.03	29	1	2024-01-29	EAD8_solvent
EAD8	solvent	0.899422	17.1	17.06	29	2	2024-02-29	EAD8_solvent
EAD8	solvent	0.945505	17.2	17.08	29	3	2024-03-29	EAD8_solvent
EAD8	solvent	1.61309	17.5	17.5	30	1	2024-01-30	EAD8_solvent
EAD8	solvent	0.485229	17.6	17.52	30	2	30-2	EAD8_solvent
EAD8	solvent	0.427556	17.7	17.54	30	3	2024-03-30	EAD8_solvent
EAD8	solvent	0.490432	18	18.01	31	1	2024-01-31	EAD8_solvent
EAD8	solvent	1.93713	18.1	18.04	31	2	31-2	EAD8_solvent
EAD8	solvent	1.07571	18.2	18.06	31	3	2024-03-31	EAD8_solvent
EAD8	solvent	0.496936	18.5	18.52	32	1	32-1	EAD8_solvent
EAD8	solvent	0.573727	18.6	18.54	32	2	32-2	EAD8_solvent
EAD8	solvent	0.650912	18.7	18.57	32	3	32-3	EAD8_solvent
EAD8	MvY	0.743628	18.8	19.5	33	2	33-2	EAD8_MvY
EAD8	MvY	2.17443	18.9	19.54	33	3	33-3	EAD8_MvY
EAD8	MvY	1.42414	20	20.03	34	1	34-1	EAD8_MvY
EAD8	MvY	0.564816	20.1	20.06	34	2	34-2	EAD8_MvY
EAD8	MvY	0.786438	20.2	20.07	34	3	34-3	EAD8_MvY
EAD8	MvY	0.914514	21	21.01	36	1	36-1	EAD8_MvY
EAD8	MvY	0.804176	21.1	21.04	36	2	36-2	EAD8_MvY
EAD8	MvY	0.499811	21.2	21.07	36	3	36-3	EAD8_MvY
EAD8	MvY	0.584683	21.5	21.52	37	1	37-1	EAD8_MvY
EAD8	MvY	0.667505	21.6	21.54	37	2	37-2	EAD8_MvY
EAD8	MvY	0.701761	21.7	21.58	37	3	37-3	EAD8_MvY
EAD8	MvY	1.05205	22	22.01	38	1	38-1	EAD8_MvY
EAD8	MvY	0.156538	22.1	22.03	38	2	38-2	EAD8_MvY
EAD8	MvY	0.545065	22.2	22.04	38	3	38-3	EAD8_MvY
EAD8	MvR	1.0798	22.3	23.04	39	2	39-2	EAD8_MvR
EAD8	MvR	0.879388	22.4	23.06	39	3	39-3	EAD8_MvR
EAD8	MvR	0.936625	23.5	23.5	40	1	40-1	EAD8_MvR
EAD8	MvR	0.529138	23.6	23.53	40	2	40-2	EAD8_MvR
EAD8	MvR	0.821203	23.7	23.54	40	3	40-3	EAD8_MvR
EAD8	MvR	0.775199	24	24.01	41	1	41-1	EAD8_MvR
EAD8	MvR	0.414385	24.1	24.04	41	2	41-2	EAD8_MvR
EAD8	MvR	0.449942	24.2	24.05	41	3	41-3	EAD8_MvR
EAD8	MvR	0.871187	24.5	24.51	42	1	42-1	EAD8_MvR
EAD8	MvR	0.244484	24.6	24.52	42	2	42-2	EAD8_MvR
EAD8	MvR	0.630092	24.7	24.56	42	3	42-3	EAD8_MvR
EAD8	MvR	1.12773	25	25	43	1	43-1	EAD8_MvR
EAD8	MvR	0.847691	25.1	25.03	43	2	43-2	EAD8_MvR
EAD8	MvR	0.796485	25.2	25.06	43	3	43-3	EAD8_MvR
EAD8	MvR	0.801806	25.5	25.49	44	1	44-1	EAD8_MvR
EAD8	MvR	0.678578	25.6	25.51	44	2	44-2	EAD8_MvR
EAD8	MvR	0.644283	25.7	25.53	44	3	44-3	EAD8_MvR
EAD8	phenylacetaldehyde	0.87418	26.5	26.5	45	1	45-1	EAD8_phenylacetaldehyde
EAD8	phenylacetaldehyde	1.66089	26.6	26.51	45	2	45-2	EAD8_phenylacetaldehyde
EAD8	phenylacetaldehyde	1.26207	26.7	26.54	45	3	45-3	EAD8_phenylacetaldehyde
EAD8	phenylacetaldehyde	0.883641	27	27.01	46	1	46-1	EAD8_phenylacetaldehyde
EAD8	phenylacetaldehyde	0.959327	27.1	27.04	46	2	46-2	EAD8_phenylacetaldehyde
EAD8	phenylacetaldehyde	0.961377	27.2	27.06	46	3	46-3	EAD8_phenylacetaldehyde
EAD8	phenylacetaldehyde	0.893101	27.5	27.51	47	1	47-1	EAD8_phenylacetaldehyde
EAD8	phenylacetaldehyde	1.02551	27.6	27.54	47	2	47-2	EAD8_phenylacetaldehyde
EAD8	phenylacetaldehyde	1.12111	27.7	27.56	47	3	47-3	EAD8_phenylacetaldehyde
EAD8	phenylacetaldehyde	0.808544	28	28.01	48	1	48-1	EAD8_phenylacetaldehyde
EAD8	phenylacetaldehyde	0.54644	28.1	28.04	48	2	48-2	EAD8_phenylacetaldehyde
EAD8	phenylacetaldehyde	0.981874	28.2	28.06	48	3	48-3	EAD8_phenylacetaldehyde
EAD9	phenylacetaldehyde	1.58626	28.3	0.540667	1	2	2024-01-02	EAD9_phenylacetaldehyde
EAD9	phenylacetaldehyde	1.29642	28.4	0.5645	1	3	2024-01-03	EAD9_phenylacetaldehyde
EAD9	phenylacetaldehyde	0.990591	1	1.02	2	1	2024-02-01	EAD9_phenylacetaldehyde
EAD9	phenylacetaldehyde	0.500767	1.1	1.04	2	2	2024-02-02	EAD9_phenylacetaldehyde
EAD9	phenylacetaldehyde	0.566329	1.2	1.07	2	3	2024-02-03	EAD9_phenylacetaldehyde
EAD9	phenylacetaldehyde	0.802647	1.5	1.51	3	1	2024-03-01	EAD9_phenylacetaldehyde
EAD9	phenylacetaldehyde	0.598328	1.6	1.54	3	2	2024-03-02	EAD9_phenylacetaldehyde
EAD9	phenylacetaldehyde	0.451747	1.7	1.56	3	3	2024-03-03	EAD9_phenylacetaldehyde
EAD9	phenylacetaldehyde	0.648201	2	2.02	4	1	2024-04-01	EAD9_phenylacetaldehyde
EAD9	phenylacetaldehyde	0.535897	2.1	2.04	4	2	2024-04-02	EAD9_phenylacetaldehyde
EAD9	phenylacetaldehyde	0.535194	2.2	2.07	4	3	2024-04-03	EAD9_phenylacetaldehyde
EAD9	solvent	0.800698	2.3	3.04	5	2	2024-05-02	EAD9_solvent
EAD9	solvent	0.687742	2.4	3.06	5	3	2024-05-03	EAD9_solvent
EAD9	solvent	0.862921	3.63	3.64	6	1	2024-06-01	EAD9_solvent
EAD9	solvent	0.789861	3.73	3.66	6	2	2024-06-02	EAD9_solvent
EAD9	solvent	0.945865	3.83	3.69	6	3	2024-06-03	EAD9_solvent
EAD9	solvent	0.587085	4	4.01	7	1	2024-07-01	EAD9_solvent
EAD9	solvent	0.801539	4.1	4.04	7	2	2024-07-02	EAD9_solvent
EAD9	solvent	0.511231	4.2	4.06	7	3	2024-07-03	EAD9_solvent
EAD9	solvent	0.653949	4.5	4.51	8	1	2024-08-01	EAD9_solvent
EAD9	solvent	0.784317	4.6	4.54	8	2	2024-08-02	EAD9_solvent
EAD9	solvent	0.714166	4.7	4.56	8	3	2024-08-03	EAD9_solvent
EAD9	solvent	0.61732	5	5.04	9	1	2024-09-01	EAD9_solvent
EAD9	solvent	0.582685	5.1	5.07	9	2	2024-09-02	EAD9_solvent
EAD9	solvent	0.721874	5.2	5.09	9	3	2024-09-03	EAD9_solvent
EAD9	solvent	0.682714	5.5	5.51	10	1	2024-10-01	EAD9_solvent
EAD9	solvent	0.78374	5.6	5.54	10	2	2024-10-02	EAD9_solvent
EAD9	solvent	0.723702	5.7	5.56	10	3	2024-10-03	EAD9_solvent
EAD9	MvR	2.67714	5.8	6.54	11	2	2024-11-02	EAD9_MvR
EAD9	MvR	1.49829	5.9	6.56	11	3	2024-11-03	EAD9_MvR
EAD9	MvR	2.09193	7	7.01	12	1	2024-12-01	EAD9_MvR
EAD9	MvR	1.48294	7.1	7.04	12	2	2024-12-02	EAD9_MvR
EAD9	MvR	1.47107	7.2	7.06	12	3	2024-12-03	EAD9_MvR
EAD9	MvR	1.71829	7.5	7.51	13	1	2024-01-13	EAD9_MvR
EAD9	MvR	1.44661	7.6	7.53	13	2	2024-02-13	EAD9_MvR
EAD9	MvR	1.43208	7.7	7.56	13	3	2024-03-13	EAD9_MvR
EAD9	MvR	1.68607	8	8.01	14	1	2024-01-14	EAD9_MvR
EAD9	MvR	1.42891	8.1	8.04	14	2	2024-02-14	EAD9_MvR
EAD9	MvR	1.50413	8.2	8.06	14	3	2024-03-14	EAD9_MvR
EAD9	MvR	1.61051	8.5	8.51	15	1	2024-01-15	EAD9_MvR
EAD9	MvR	1.56176	8.6	8.54	15	2	2024-02-15	EAD9_MvR
EAD9	MvR	1.38317	8.7	8.56	15	3	2024-03-15	EAD9_MvR
EAD9	MvR	1.4872	9	9.01	16	1	2024-01-16	EAD9_MvR
EAD9	MvR	1.33372	9.1	9.04	16	2	2024-02-16	EAD9_MvR
EAD9	MvR	1.48003	9.2	9.06	16	3	2024-03-16	EAD9_MvR
EAD9	air	0.834518	9.3	10.03	17	2	2024-02-17	EAD9_air
EAD9	air	0.914436	9.4	10.06	17	3	2024-03-17	EAD9_air
EAD9	air	0.449515	10.5	10.51	18	1	2024-01-18	EAD9_air
EAD9	air	0.755073	10.6	10.53	18	2	2024-02-18	EAD9_air
EAD9	air	0.98924	10.7	10.56	18	3	2024-03-18	EAD9_air
EAD9	air	0.467158	11	11.01	19	1	2024-01-19	EAD9_air
EAD9	air	0.588358	11.1	11.04	19	2	2024-02-19	EAD9_air
EAD9	air	0.671805	11.2	11.06	19	3	2024-03-19	EAD9_air
EAD9	air	0.327241	11.5	11.51	20	1	2024-01-20	EAD9_air
EAD9	air	0.651106	11.6	11.53	20	2	2024-02-20	EAD9_air
EAD9	air	0.860752	11.7	11.56	20	3	2024-03-20	EAD9_air
EAD9	air	0.544314	12	12.02	21	1	2024-01-21	EAD9_air
EAD9	air	0.590301	12.1	12.04	21	2	2024-02-21	EAD9_air
EAD9	air	0.764252	12.2	12.06	21	3	2024-03-21	EAD9_air
EAD9	air	0.476746	12.5	12.51	22	1	2024-01-22	EAD9_air
EAD9	air	0.698154	12.6	12.53	22	2	2024-02-22	EAD9_air
EAD9	air	0.746787	12.7	12.55	22	3	2024-03-22	EAD9_air
EAD9	phenylacetaldehyde	1.24959	13.5	13.51	23	1	2024-01-23	EAD9_phenylacetaldehyde
EAD9	phenylacetaldehyde	0.838352	13.6	13.54	23	2	2024-02-23	EAD9_phenylacetaldehyde
EAD9	phenylacetaldehyde	1.12486	13.7	13.56	23	3	2024-03-23	EAD9_phenylacetaldehyde
EAD9	phenylacetaldehyde	0.907275	14	14.01	24	1	2024-01-24	EAD9_phenylacetaldehyde
EAD9	phenylacetaldehyde	1.057	14.1	14.04	24	2	2024-02-24	EAD9_phenylacetaldehyde
EAD9	phenylacetaldehyde	1.11181	14.2	14.06	24	3	2024-03-24	EAD9_phenylacetaldehyde
EAD9	phenylacetaldehyde	0.93521	14.5	14.51	25	1	2024-01-25	EAD9_phenylacetaldehyde
EAD9	phenylacetaldehyde	0.891281	14.6	14.54	25	2	2024-02-25	EAD9_phenylacetaldehyde
EAD9	phenylacetaldehyde	1.19543	14.7	14.56	25	3	2024-03-25	EAD9_phenylacetaldehyde
EAD9	phenylacetaldehyde	0.861761	15	15.01	26	1	2024-01-26	EAD9_phenylacetaldehyde
EAD9	phenylacetaldehyde	0.86676	15.1	15.04	26	2	2024-02-26	EAD9_phenylacetaldehyde
EAD9	phenylacetaldehyde	0.923038	15.2	15.06	26	3	2024-03-26	EAD9_phenylacetaldehyde
EAD9	McR	1.59619	15.3	16.04	27	2	2024-02-27	EAD9_McR
EAD9	McR	1.55188	15.4	16.06	27	3	2024-03-27	EAD9_McR
EAD9	McR	1.8255	16.5	16.51	28	1	2024-01-28	EAD9_McR
EAD9	McR	1.18714	16.6	16.54	28	2	2024-02-28	EAD9_McR
EAD9	McR	1.19654	16.7	16.56	28	3	2024-03-28	EAD9_McR
EAD9	McR	1.89836	17	17.01	29	1	2024-01-29	EAD9_McR
EAD9	McR	1.29586	17.1	17.03	29	2	2024-02-29	EAD9_McR
EAD9	McR	1.18137	17.2	17.06	29	3	2024-03-29	EAD9_McR
EAD9	McR	1.27176	17.5	17.51	30	1	2024-01-30	EAD9_McR
EAD9	McR	1.34522	17.6	17.54	30	2	30-2	EAD9_McR
EAD9	McR	0.903392	17.7	17.56	30	3	2024-03-30	EAD9_McR
EAD9	McR	1.25283	18	18.01	31	1	2024-01-31	EAD9_McR
EAD9	McR	0.996124	18.1	18.04	31	2	31-2	EAD9_McR
EAD9	McR	0.936297	18.2	18.06	31	3	2024-03-31	EAD9_McR
EAD9	McR	0.95604	18.5	18.52	32	1	32-1	EAD9_McR
EAD9	McR	0.825104	18.6	18.54	32	2	32-2	EAD9_McR
EAD9	McR	0.969202	18.7	18.57	32	3	32-3	EAD9_McR
EAD9	MvY	1.39573	18.8	19.54	33	2	33-2	EAD9_MvY
EAD9	MvY	1.92217	18.9	19.56	33	3	33-3	EAD9_MvY
EAD9	MvY	1.58213	20	20.01	34	1	34-1	EAD9_MvY
EAD9	MvY	1.36458	20.1	20.04	34	2	34-2	EAD9_MvY
EAD9	MvY	0.762798	20.2	20.06	34	3	34-3	EAD9_MvY
EAD9	MvY	0.85459	20.5	20.53	35	1	35-1	EAD9_MvY
EAD9	MvY	0.726889	20.6	20.55	35	2	35-2	EAD9_MvY
EAD9	MvY	1.17945	20.7	20.58	35	3	35-3	EAD9_MvY
EAD9	MvY	1.20061	21	21.01	36	1	36-1	EAD9_MvY
EAD9	MvY	0.966126	21.1	21.04	36	2	36-2	EAD9_MvY
EAD9	MvY	1.37667	21.2	21.06	36	3	36-3	EAD9_MvY
EAD9	MvY	1.40064	21.5	21.51	37	1	37-1	EAD9_MvY
EAD9	MvY	0.828609	21.6	21.54	37	2	37-2	EAD9_MvY
EAD9	MvY	1.24996	21.7	21.56	37	3	37-3	EAD9_MvY
EAD9	MvY	0.932153	22	22.01	38	1	38-1	EAD9_MvY
EAD9	MvY	1.10775	22.1	22.04	38	2	38-2	EAD9_MvY
EAD9	MvY	1.3709	22.2	22.06	38	3	38-3	EAD9_MvY
EAD9	McY	1.61842	22.3	23.03	39	2	39-2	EAD9_McY
EAD9	McY	1.62688	22.4	23.06	39	3	39-3	EAD9_McY
EAD9	McY	1.56047	23.5	23.51	40	1	40-1	EAD9_McY
EAD9	McY	1.29167	23.6	23.54	40	2	40-2	EAD9_McY
EAD9	McY	1.48372	23.7	23.56	40	3	40-3	EAD9_McY
EAD9	McY	1.41214	24	24.01	41	1	41-1	EAD9_McY
EAD9	McY	1.32458	24.1	24.04	41	2	41-2	EAD9_McY
EAD9	McY	1.52132	24.2	24.06	41	3	41-3	EAD9_McY
EAD9	McY	1.64038	24.5	24.51	42	1	42-1	EAD9_McY
EAD9	McY	0.969631	24.6	24.53	42	2	42-2	EAD9_McY
EAD9	McY	1.26663	24.7	24.56	42	3	42-3	EAD9_McY
EAD9	McY	1.28496	25	25.02	43	1	43-1	EAD9_McY
EAD9	McY	0.903752	25.1	25.04	43	2	43-2	EAD9_McY
EAD9	McY	1.1974	25.2	25.06	43	3	43-3	EAD9_McY
EAD9	McY	1.21432	25.5	25.51	44	1	44-1	EAD9_McY
EAD9	McY	1.21997	25.6	25.54	44	2	44-2	EAD9_McY
EAD9	McY	1.22561	25.7	25.56	44	3	44-3	EAD9_McY
EAD9	phenylacetaldehyde	1.27073	26.5	26.51	45	1	45-1	EAD9_phenylacetaldehyde
EAD9	phenylacetaldehyde	0.861553	26.6	26.54	45	2	45-2	EAD9_phenylacetaldehyde
EAD9	phenylacetaldehyde	1.17518	26.7	26.56	45	3	45-3	EAD9_phenylacetaldehyde
EAD9	phenylacetaldehyde	1.29894	27	27.01	46	1	46-1	EAD9_phenylacetaldehyde
EAD9	phenylacetaldehyde	0.826233	27.1	27.04	46	2	46-2	EAD9_phenylacetaldehyde
EAD9	phenylacetaldehyde	1.20103	27.2	27.06	46	3	46-3	EAD9_phenylacetaldehyde
EAD9	phenylacetaldehyde	0.973238	27.5	27.52	47	1	47-1	EAD9_phenylacetaldehyde
EAD9	phenylacetaldehyde	0.899629	27.6	27.54	47	2	47-2	EAD9_phenylacetaldehyde
EAD9	phenylacetaldehyde	0.825362	27.7	27.57	47	3	47-3	EAD9_phenylacetaldehyde
EAD9	phenylacetaldehyde	0.89227	28	28.01	48	1	48-1	EAD9_phenylacetaldehyde
EAD9	phenylacetaldehyde	0.680494	28.1	28.04	48	2	48-2	EAD9_phenylacetaldehyde
EAD9	phenylacetaldehyde	1.05914	28.2	28.06	48	3	48-3	EAD9_phenylacetaldehyde
Source data for Figure 7, panels C and D
trial	beeID	Colony	species_comparison	line	morph_choice	choicesN	probesN
5	Bee5_20220906	A	M_cardinalis	McY	Y	11	3
5	Bee5_20220906	A	M_cardinalis	McR	R	2	0
6	Bee6_20220906	A	M_verbenaceus	MvY	Y	9	6
6	Bee6_20220906	A	M_verbenaceus	MvR	R	2	1
8	Bee8_20220906	A	M_verbenaceus	MvY	Y	1	0
8	Bee8_20220906	A	M_verbenaceus	MvR	R	0	0
9	Bee1_20220907	A	M_verbenaceus	MvY	Y	5	2
9	Bee1_20220907	A	M_verbenaceus	MvR	R	5	4
11	Bee3_20220907	A	M_verbenaceus	MvY	Y	11	2
11	Bee3_20220907	A	M_verbenaceus	MvR	R	4	0
12	Bee4_20220907	A	M_cardinalis	McY	Y	7	6
12	Bee4_20220907	A	M_cardinalis	McR	R	3	0
14	Bee6_20220907	A	M_cardinalis	McY	Y	13	2
14	Bee6_20220907	A	M_cardinalis	McR	R	0	0
15	Bee1_20220908	A	M_verbenaceus	MvY	Y	1	0
15	Bee1_20220908	A	M_verbenaceus	MvR	R	0	0
18	Bee4_20220908	A	M_cardinalis	McY	Y	22	8
18	Bee4_20220908	A	M_cardinalis	McR	R	13	3
19	Bee5_20220908	A	M_cardinalis	McY	Y	4	3
19	Bee5_20220908	A	M_cardinalis	McR	R	3	3
20	Bee1_20221004	B	M_cardinalis	McY	Y	3	2
20	Bee1_20221004	B	M_cardinalis	McR	R	7	4
22	Bee3_20221004	B	M_cardinalis	McY	Y	12	8
22	Bee3_20221004	B	M_cardinalis	McR	R	3	0
25	Bee1_20221005	B	M_verbenaceus	MvY	Y	2	1
25	Bee1_20221005	B	M_verbenaceus	MvR	R	2	1
27	Bee1_20221007	B	M_verbenaceus	MvY	Y	1	0
27	Bee1_20221007	B	M_verbenaceus	MvR	R	1	0
38	Bee3_20221101	C_CER	M_verbenaceus	MvY	Y	11	5
38	Bee3_20221101	C_CER	M_verbenaceus	MvR	R	9	5
40	Bee2_20221104	C_CER	M_verbenaceus	MvY	Y	3	1
40	Bee2_20221104	C_CER	M_verbenaceus	MvR	R	4	4
41	Bee1_20221108	C_CER	M_verbenaceus	MvY	Y	15	12
41	Bee1_20221108	C_CER	M_verbenaceus	MvR	R	3	1
44	Bee1_20221117	C_CER	M_cardinalis	McY	Y	18	11
44	Bee1_20221117	C_CER	M_cardinalis	McR	R	16	10
45	Bee1_20221118	C_CER	M_cardinalis	McY	Y	8	3
45	Bee1_20221118	C_CER	M_cardinalis	McR	R	1	0
46	Bee2_20221118	C_CER	M_cardinalis	McY	Y	1	0
46	Bee2_20221118	C_CER	M_cardinalis	McR	R	3	0

## Sheet: Table 2
Source data for Table 2
PlantRep	SampleType	Cymene.1021	Cuminaldehyde.1236	Cuminol.1290	x1Octen3Ol.979	Tridecane.1300	AThujene.923	APinene.929	Camphene.942	Sabinene.971	BPinene.972	BMyrcene.990	ATerpinene.1013	BPhellandrene.1025	Eucalyptol.1026	YTerpinene.1055	SabineneHydrate.1063	Terpinolene.1085	PineneOxide.1092	UnknownMT2.1095	BThujone.1113	ACampholenal.1123	Nopinone.1133	Sabinol.1137	EVerbenol.1142	SabineKetone.1153	Pinocarvone.1157	Myrtenal1.1181	Cryptone.1182	ATerpineol.1188	Myrtenal2.1191	Verbenone.1205	Unknown1.894	Unkown3.1176	Unknown4.1273	Unknown5.1312	Unknown6.1392	Unknown7.1396	Unknown8.1942	Unknown9.2028
A1	MvY	3.67706	0.615911	1.38947	2.35635	0	30.2993	170.448	1.18418	51.8599	26.5452	2.51311	0	34.5693	0.629632	0	0	0	16.1333	6.81795	0	1.46863	5.88135	1.04424	1.70101	11.5495	1.51718	0.829109	0.800681	0.0602756	5.28122	6.33168	0	0	2.16878	0	21.6397	0	0	0
A2	MvY	2.79509	0.820031	0	2.52319	0	12.874	149.36	0	72.7369	16.5724	1.39256	0	17.5212	2.04988	0	0	0	24.5716	5.82364	0	1.31216	6.53709	0.826933	1.47484	13.0925	1.67481	1.83373	1.60277	0.0364809	4.99287	7.35607	0	0	3.79353	0	30.5151	0	0	0
A3	MvY	0	0	0	0	0.40858	37.509	197.015	1.60316	49.1211	54.1922	3.99441	1.34634	48.5653	0.990498	0	14.4077	0	6.95903	3.00621	0.351483	1.8627	4.15105	0	1.00736	15.818	1.10792	0.593914	2.22959	0.0378144	2.31118	0	1.23606	0.93409	3.57066	1.92103	5.24571	0	0	0
B1	MvY	3.63713	0.954494	0.269062	2.06365	0.366664	39.827	131.355	1.65895	61.1485	20.7348	3.33833	0.850853	36.0266	1.8966	0	22.0657	0.25514	11.2978	6.18524	0.791781	4.0417	5.18318	1.25433	1.57048	11.3678	1.83684	1.08197	2.03534	0.0454237	3.98553	3.52553	0	1.47889	0	1.16348	11.3816	1.34638	0.435095	0
B2	MvY	8.64942	2.89636	0.999386	4.53346	0	97.3751	392.428	2.72473	149.721	57.1801	5.65033	3.65137	78.8224	3.11821	3.86579	49.6733	2.2094	15.1519	10.0474	1.91833	9.1297	10.7979	1.4899	3.48583	25.9199	2.48594	2.10057	5.18722	0.114637	6.77362	8.31878	1.68433	2.58843	5.61552	3.04397	19.0727	2.29849	0	0
B3	MvY	8.23133	1.4991	0.691114	6.04265	0	59.4933	266.235	1.59738	165.986	23.5405	4.13277	3.10382	49.6141	2.76379	2.2765	26.6185	0.472338	6.90727	3.98198	2.06597	4.48113	5.21502	0.983048	2.03071	12.254	1.34441	0	3.66745	0.0647506	4.82086	0	0.589168	1.20612	2.08528	1.32718	10.229	0	2.52876	0.318838
C1	MvY	5.33968	2.10737	1.98683	2.58532	0.698154	37.7798	221.276	1.11802	132.367	21.0827	2.14355	1.5108	42.0462	1.91449	1.88288	27.8769	0.352041	9.66868	7.37419	0.885649	5.89053	6.64747	1.70256	2.05598	16.147	1.89607	1.11187	2.38589	0.0462678	4.31777	4.74562	0.647405	1.23631	2.11692	1.5676	26.5735	1.02241	0	0
C2	MvY	6.11438	1.64754	1.94495	2.20708	0.51363	45.2273	235.618	1.23888	122.711	19.3676	2.79554	1.80275	50.4726	2.16901	2.52611	28.4609	0.925211	7.15805	6.83476	0.457579	5.50988	7.18114	1.17739	1.78786	18.817	1.28534	0.960003	2.53418	0.0566294	3.82488	4.46576	0.865168	0.619446	3.64979	1.24934	20.0151	1.06332	0	0
C3	MvY	7.56762	1.485	0.528138	5.1437	0	77.9413	345.969	3.5423	134.512	31.1092	3.77754	2.40253	59.2055	3.86065	2.00656	47.3576	0.738043	8.7923	12.3707	1.26795	5.1562	7.52385	4.77478	4.17608	12.9651	2.28841	1.39332	2.63549	0.149842	6.25563	5.39456	0.516666	1.54391	1.50593	1.1714	40.1272	1.12157	0.469553	0
D1	MvY	10.2441	1.86387	1.33107	4.00417	1.29211	67.265	302.052	2.46561	171.014	12.7426	5.16974	2.16053	60.8989	3.94224	3.75277	48.9911	0.685364	9.61746	12.078	1.82862	6.94151	8.59739	2.69555	2.21778	21.1237	2.08926	1.13641	2.63519	0.104898	5.97296	0	0.891828	0.672583	2.33375	3.04922	20.9228	0	2.27008	0.42301
D2	MvY	5.96297	1.69825	0.978846	6.42569	0.781633	59.0863	287.572	2.12734	156.328	24.9187	3.28039	2.12598	41.0712	2.69639	1.65855	30.7123	0.494931	8.88876	6.67265	1.47286	5.68051	6.39405	1.98456	2.71463	15.3372	2.09648	2.25657	3.11152	0.111486	5.86366	0	0.322918	2.25626	2.60737	1.68692	23.8962	0	1.97722	0
D3	MvY	9.29333	2.50715	2.80068	3.01097	1.03429	50.545	252.204	2.34137	127.906	27.326	3.84526	2.3057	61.7465	2.58794	4.47454	27.4331	0.714953	10.6156	5.85395	0.843591	6.55285	8.08132	2.50274	2.30975	21.6793	1.73398	0.832405	2.33652	0.036229	5.06706	6.51823	1.01597	0.90356	3.79581	1.58047	11.311	1.73542	0	0
E1	MvY	6.25343	2.01301	2.17265	3.74259	0.630363	58.8787	282.412	1.08609	131.219	26.8452	3.32176	2.30315	58.2646	2.64222	3.76524	37.1702	0.871593	9.63724	10.7764	0.978274	6.9802	8.83216	3.40542	3.02546	19.841	1.96413	0.987261	3.0304	0.0555342	4.60125	5.68444	1.23376	1.42063	3.76932	2.34732	24.7908	1.41247	0	0
E2	MvY	6.66565	2.33378	1.73207	2.92668	0.533111	55.9492	277.377	1.75814	135.623	18.0457	3.06391	2.14548	54.1052	2.71905	3.60198	33.3369	0.653373	10.4987	8.91327	0.894947	7.15488	8.79956	2.43896	2.78148	22.0952	2.09514	1.33855	3.4414	0.0509661	5.47128	6.45834	1.44125	1.73234	4.02467	0.984195	20.0605	1.60265	0.474279	0
E3	MvY	10.8217	3.6285	0.800945	1.518	0	62.7887	313.722	3.1203	131.43	43.3888	3.82758	2.67781	67.4871	3.10288	4.13119	55.1615	1.16149	8.68447	13.3511	0.868415	5.43102	10.7698	3.42135	3.15125	33.0319	1.87311	0	4.68741	0	5.15332	0	1.81304	1.25372	4.48389	2.67633	0	2.51018	0	0
F1	MvY	14.5879	0	0	3.44127	0	86.5632	160.517	4.50624	87.7995	16.9557	5.06759	0	65.2155	5.38549	0	71.8914	0	23.9292	20.317	2.03718	4.81149	5.00033	6.17932	4.17777	34.5952	4.06109	2.32531	4.33156	0.142531	10.1827	7.55849	1.94465	0.746813	2.92134	2.7055	55.6425	4.4091	0.500225	0
F2	MvY	10.8003	4.25393	0	4.29598	2.16893	61.094	348.444	4.16593	66.7589	11.5403	4.3881	0	68.3071	5.08321	0.90871	70.3705	0.452262	23.4095	17.3798	2.81834	3.95233	11.3707	0	2.71084	59.5937	3.35247	0	7.50877	0.0799629	8.46422	8.89051	3.60443	0.622172	8.46672	2.59318	52.7573	7.26982	0.468169	0
A1	MvR	2.32989	0	0.25097	0	1.88424	21.6137	105.585	0.440183	51.3321	14.0853	2.13439	0.615848	15.6608	0.843877	0	11.5725	0.32998	8.05874	3.15499	0.270935	2.14818	2.65512	0	0.720923	5.81533	1.12378	0.594613	1.00538	0	2.62008	2.49131	0	0.865637	0	0.343122	0	0	4.65018	0
A2	MvR	4.81444	2.07283	0	0	6.45259	28.1704	192.251	1.01326	79.7187	20.9029	1.83277	1.54597	19.8225	1.19934	0	10.5255	0	8.67129	1.98229	0.794015	4.43547	5.46924	0	0	13.8018	1.36261	0	3.37593	0	4.6211	0	0	1.16795	0	1.943	4.67771	1.7282	5.6587	0
A3	MvR	5.79238	0.691196	0.676155	2.76998	3.82668	31.4702	194.303	0.910288	84.5021	22.1038	1.91844	1.51751	20.1649	1.86394	0.876885	20.9082	0.282396	7.01967	3.99347	0.756698	3.97837	4.76026	0	0	13.4078	1.36199	1.30312	1.98562	0	4.12574	0	0.303513	1.57796	2.92337	1.55379	0	0	15.1786	1.60827
B1	MvR	0	0	0	0	1.50496	23.8157	115.81	0.531233	55.0806	14.6594	1.48024	0.52263	14.5162	0.36595	0	15.4767	0.36923	7.74547	4.7214	0.439013	2.57919	2.40429	0	0.866032	4.34328	1.24975	0	0.613263	0	2.79806	2.32524	0	0.734425	0	0.363113	0	0	14.8645	1.07637
B2	MvR	2.45381	0.265144	0	0	4.02843	5.92846	104.569	0.509014	38.0592	17.8614	0	0.368207	8.2201	1.09092	0	14.5013	0	3.84597	3.10459	0.556773	2.8253	5.93037	0	0	15.4502	0.494703	0	1.6498	0	2.15436	0	0	0	6.44722	1.34807	4.69344	1.39706	16.5633	6.51192
B3	MvR	5.40367	1.05532	0.354246	0	2.59446	29.3839	161.112	0.667801	76.9687	19.4116	1.98637	0.740251	19.7281	1.06829	0.920434	22.614	0.251448	5.56376	4.65074	0.945773	3.45888	3.64783	0	1.55681	9.53385	1.41271	1.49092	1.70383	0	3.74632	0	0.289116	1.39318	1.98048	1.07575	0	0	26.6728	1.90181
C1	MvR	1.36419	0	0	0	0	1.87571	128.923	0.829956	36.7545	24.6673	1.15567	0.27202	4.85138	0.462151	0	0	0	8.31942	1.07505	0.168409	1.62339	19.1809	0	0	44.0937	0.174435	0	2.95061	0	0	0	0.603991	0.422882	14.6381	2.94102	0	3.23762	0	0.48233
C2	MvR	2.6108	0	0	0	0	17.7821	164.423	0.69804	78.9755	20.5732	1.55847	0.652577	26.705	0.792722	0.447425	11.0687	0	4.99257	2.31902	0.216462	1.53379	3.66022	0	0	19.0532	0	0	2.0723	0	0	0	0.338369	0	4.49558	2.54951	0	2.35133	3.26374	2.07527
C3	MvR	2.4971	0.499697	0	0	2.54509	5.93	118.993	0.572341	43.1314	17.5783	0	0	5.05162	0.576346	0	0	0	0	3.8674	0	1.44652	4.66536	0	0	14.3302	0.547758	0	1.90272	0	0	0	0	0.74475	2.09278	1.15525	0	1.61848	3.97574	4.12258
D1	MvR	1.45143	0	0	0	0	4.79068	106.423	0.441096	40.0524	15.8824	1.29146	0.178853	10.1965	0.731072	0	13.4482	0	3.01935	4.26933	0	0.959878	2.82946	0	0	8.86697	0	0	0.848407	0	0	0	0.357712	0	2.31196	1.05893	0	1.14616	23.3886	8.63624
D2	MvR	1.43406	0	0	1.74499	0	5.16262	116.152	0.444981	44.8752	17.9424	1.66718	0.431529	10.9021	0.517897	0	7.47459	0	3.53788	2.47114	0	1.06562	3.67536	0	0	11.4767	0	0	1.00409	0	0	0	0.348533	0	2.75832	1.99366	0	0.936789	3.58527	2.50518
D3	MvR	1.99585	0.517117	0	0	2.11595	8.99365	150.055	0.742863	66.4258	20.1625	2.07041	0	8.89831	0.519104	0	0	0	7.57004	1.13007	0.228869	1.374	3.72569	0	0	11.9408	0.862546	0	1.8836	0	0	0	0	0	1.41718	1.12145	0	1.3036	2.41498	1.24936
E1	MvR	1.44294	0	0	0	0	3.47738	103.488	0.434936	37.1522	17.2166	1.37996	0.264496	7.40599	0.608916	0	8.73502	0	4.27188	2.23299	0.337131	1.0376	7.61802	0	0	22.369	0	0	1.4973	0	0	0	0.264887	0	7.29709	1.96708	0	2.06113	9.05622	7.38081
F2=E2	MvR	2.93099	0.726921	0	0.874209	1.66881	19.3601	154.315	0.447063	67.9836	20.0224	2.58066	0	14.2642	0.903909	0	0	0	5.96713	3.9506	0.338567	1.00614	2.24804	0	0	7.1966	0.674919	0	1.41965	0	0	0	0	0.389408	1.4012	0.929677	0	0.938399	15.4995	2.98084
F3=E3	MvR	2.04726	0.500714	0	0	1.55513	7.86583	102.392	0.399872	39.5564	15.0137	1.35211	0	6.75977	0.558554	0	0	0	4.58411	1.17128	0	1.19794	2.87175	0	0	7.61192	0.37785	0	0.912655	0	0	0	0	0	1.45507	0.507586	0	1.1292	7.64119	2.39016
F1	MvR	1.28625	0	0	0	0	7.05274	109.473	0.450471	42.3207	16.6018	1.24787	0	9.77495	0.657022	0	10.4532	0	3.55136	2.60261	0.18703	0.951065	5.83775	0	0	14.6417	0	0	1.1119	0	0	0	0	0	4.81162	1.39642	0	1.44591	9.12358	5.09797
G2=F2	MvR	1.77361	0.369959	0	0	1.4762	3.10992	78.9827	0.516909	22.9909	15.4827	0	0	2.26682	0.459388	0	0	0	7.09334	0.751137	0.205132	1.32011	14.6918	0	0	31.7555	0.351985	0	2.16556	0	0	0	0	0.585008	13.1298	1.93205	0	2.27601	0.505854	0.847616
G3=F3	MvR	1.1062	0.635224	0	0	0.929819	4.08278	74.7159	0.380949	28.2369	11.3299	0.910882	0	3.41302	0.27913	0	0	0	3.8874	0	0.157342	0.604475	4.2697	0	0	10.7581	0	0	0.641138	0	0	0	0	0	3.44195	0.579268	0	1.02917	1.23776	0.91613

## Sheet: Table 3
Source data for Table 3
PlantAndRep	SampleType	MethylSalicylate.1191	ButanoicAcid2MethylHexylEster.1238	ButanoicAcid2Methyl2PhenylethylEster.1485	LavenderLactone.1041	LinaloolOxide1.1070	LinaloolOxide2.1086	Valencene.1482	Unknown1.950	Unknown2.1052	Unknown3.1687
A1	McY	0	2.3742	0.154267	1.15158	0.132314	0	0	0.979881	0.303701	0.265826
A2	McY	0	1.89294	0	0.825929	0	0	0.286484	0	0	0.202391
A3	McY	0	1.92086	0.107066	0.841685	0	0	0.646532	0.617364	0.567755	0.149567
B1	McY	0	1.66105	0	1.3615	0.126226	0	0.589526	0.840453	0	0.202993
B2	McY	0	1.0798	0	0.635989	0	0	0.108764	0.67775	0.474596	0.218257
B3	McY	0	2.54152	0.293965	2.04876	0.247226	0	1.06479	1.02933	0.328018	0.265814
C1	McY	0	2.79394	0.198168	2.0772	0.201204	0	0.340649	1.20022	0	0.207953
C2	McY	0	0.828392	0	0.187423	0	0	0	0	0	0.157087
C3	McY	0	2.0963	0.338411	2.50137	0.247998	0.0745803	1.14165	1.1371	0.943134	0.2471
D1	McY	0	1.99447	0.132742	1.32369	0.120779	0	0.190822	1.04638	0	0
D2	McY	0	1.91123	0.189881	1.37987	0.140474	0	0.153606	0.791788	0.381445	0.225222
D3	McY	0	2.23373	0.122723	1.75197	0.137761	0	0.79123	0.700531	0.634184	0.129585
E1	McY	0	1.67771	0.107272	1.06628	0.117331	0	0.201406	0.522124	0.423857	0.137147
E2	McY	0	1.7979	0	1.13987	0.105298	0	0.276887	0.658452	0.514481	0.114538
E3	McY	0	1.51962	0.0833644	0.679701	0	0	0.528885	0.55926	0.441171	0.254972
A1	McR	0.651508	0.475134	0.118627	0.390997	0.282587	0.332552	0.143689	0	0	0
A2	McR	0.52152	0.31622	0	0.284348	0.277998	0.243794	0	1.24418	0	0
B1	McR	0.867151	0.396146	0.160476	0.586393	0.313868	0.255031	0.290256	0	0	0
B2	McR	1.04097	0.67951	0.138974	1.08389	0.40297	0.0852969	0.147507	1.45916	0	0
B3	McR	0.647501	0.297641	0.146654	0	0.404711	0.200142	0	0	0	0
C1	McR	0.775414	0.277219	0.186446	0.214153	0.178645	0	0.281215	0	0	0
C2	McR	0.592107	0.658087	0	0.402077	0.376643	0.145088	0	1.86804	0	0
C3	McR	0.792939	0.332643	0.100263	0	0.371375	0.319756	0.997333	0	0	0
D1	McR	0.535092	0.396493	0.11285	0.219845	0.32611	0.22372	0	0	0	0
D2	McR	0.870143	0.217854	0.173885	0.791073	0.335143	0.183776	0	3.15885	0	0
D3	McR	0.809536	0.583902	0.26772	0	0.572995	0.500194	0	0	0	0
E1	McR	0.746265	0	0.155551	0.283332	0.278851	0.112946	0	0	0	0
E2	McR	0.620607	0.574681	0.167992	0	0.596124	0.744058	0	0	0	0
F1	McR	0.639527	0.242259	0	0.157077	0.147239	0.0763324	0	0	0	0
F3	McR	0.633343	0.710447	0.154223	1.21307	0.55063	0.564361	0	0	0	0
G1	McR	0.599428	0.351143	0.100691	0.990008	0.299702	0.182891	0	3.05534	0	0
G2	McR	0.546271	0.283662	0.137772	0	0.440437	0.4158	0	0	0	0
G3	McR	0	0.236883	0.0783223	0	0.300062	0.306013	0	0	0	0
H1	McR	0.497497	0.205034	0.0776865	0.136171	0	0	0.91628	0	0	0
I2	McR	0.775389	0.338029	0.0878552	0.706618	0.319667	0.27428	0	1.85233	0	0
I3	McR	0.640632	0.321369	0.238709	0	0.853361	0.765884	0	0	0	0
J2	McR	0.779173	0.43481	0.158067	0.92081	0.382413	0.093989	0	1.38329	0	0
K2	McR	0.692499	0.434921	0	0.586566	0.260293	0.122208	0.195255	1.24318	0	0
K3	McR	0	0.285268	0	0	0.298578	0.166095	0	0	0	0
L2	McR	0.49337	0	0	0.769811	0.274314	0	0	1.90193	0	0
L2	McR	0	0.232238	0.156561	0	0.431358	0.293083	0	0	0	0
L3	McR	0.752219	0.470712	0.225705	1.03399	0.875215	0.833693	0	0	0	0
M2	McR	1.3174	0.452289	0.286236	0	0.770837	0.939864	0	0	0	0
O1	McR	0.70869	0.166812	0.119545	0.87983	0.240311	0.172214	0	2.62091	0	0
O2	McR	0.541689	0.171497	0.308555	0.692899	0.187394	0	0	1.95616	0	0
O3	McR	0.430287	0.431112	0.11493	0.531132	0.16978	0.145179	0	1.49085	0	0
P1	McR	0.510002	0	0	0.324462	0	0	0	0.915228	0	0

## Sheet: Figure S2
Source data for Figure S2 (all panels)
Line	PlantAvg	Tissue	ref_300	ref_310	ref_320	ref_330	ref_340	ref_350	ref_360	ref_370	ref_380	ref_390	ref_400	ref_410	ref_420	ref_430	ref_440	ref_450	ref_460	ref_470	ref_480	ref_490	ref_500	ref_510	ref_520	ref_530	ref_540	ref_550	ref_560	ref_570	ref_580	ref_590	ref_600	ref_610	ref_620	ref_630	ref_640	ref_650	ref_660	ref_670	ref_680	ref_690	ref_700
McY	A	centre_petal_lobe	2.68889	2.38111	2.24778	1.91889	2.02889	2.49889	3.42778	4.34667	4.38222	3.92889	3.11778	2.76222	2.44333	2.5	2.48778	2.5	2.58333	3.41889	3.32444	3.38222	6.88667	16.54	29.1422	40.5211	43.0067	45.0156	46.3644	47.2911	47.9322	48.4578	48.9011	49.1067	50.1056	50.3056	51.4056	52.2867	52.2278	53.2167	54.8	55.9989	56.4344
McY	A	lower_side_petal_lobe	2.99333	2.58444	2.28556	2.01111	2.09556	2.88889	3.94667	5.28111	5.14556	4.33778	3.19444	2.82333	2.41889	2.49	2.54222	2.48222	2.70556	3.61778	3.44222	3.58	7.53444	17.7078	30.42	41.4644	43.7622	45.4856	46.5756	47.5056	47.9367	48.2211	48.6322	48.72	49.5289	49.5178	50.5744	51.0211	50.9789	51.7667	52.9756	54.2956	54.3989
McY	A	throat	2.15333	2.21889	2.32	2.13556	2.14667	1.88556	1.78333	1.95333	1.90889	2.03222	2.02111	2.02111	2.14889	2.26111	2.31222	2.45667	2.41667	2.46667	2.56333	2.49889	3.13	4.63889	7.12222	10.0489	10.9044	11.9744	12.5733	13.2411	14.3222	15.4989	17.36	19.2122	22.44	25.1522	28.4878	31.1144	32.3	33.5844	35.3811	37.3478	38.1056
McY	A	upper_side_petal_lobe	2.58111	2.31778	2.24111	1.77667	2.01444	2.49111	3.28333	4.20667	4.23778	3.88778	3.14111	2.89444	2.58778	2.72556	2.77556	2.78111	3.09556	3.99778	3.77889	4.08667	8.09444	17.1478	28.5167	38.8578	41.1311	42.8678	43.9789	44.8589	45.4111	45.8489	46.1367	46.3789	47.2989	47.5089	48.4311	49.1367	48.86	49.5111	51.1722	52.3767	52.8656
McY	B	centre_petal_lobe	2.37	1.99222	1.90667	1.46333	1.65556	2.14667	3.02889	3.92778	3.78111	3.30111	2.52778	2.24667	1.97556	2.00222	1.99	2	2.10222	2.74778	2.67556	2.79556	6.17333	15.6878	27.8744	38.9811	41.6856	43.71	44.96	46.2322	46.6722	47.2933	47.6622	47.9833	48.7444	49.0611	50.1956	51.0467	50.9122	51.7333	53.6822	54.7778	55.1222
McY	B	lower_side_petal_lobe	2.24556	1.96667	1.85	1.48778	1.62333	2.02333	2.96889	3.82778	3.77333	3.37556	2.56333	2.29	2.02444	2.05667	2.07667	2.07222	2.20667	2.89222	2.77556	2.85556	6.19444	15.3067	27.7911	39.2144	42.1556	44.2322	45.5967	46.5911	47.0767	47.5222	47.9189	48.1767	48.95	49.1489	50.2256	50.6778	50.3844	51.3378	52.8522	54.6989	55.1833
McY	B	throat	2	1.89889	2.11667	1.75444	1.81222	1.67778	1.63333	1.71111	1.69111	1.93333	1.85333	1.99111	2.01667	2.18	2.22	2.37111	2.36667	2.51111	2.55111	2.54222	3.29778	5.27	8.35444	11.7678	12.8133	14.0156	14.7444	15.4711	16.5778	17.6833	19.2733	20.7578	23.6356	25.99	29.0322	31.49	32.4422	33.6989	35.1822	36.99	37.9822
McY	B	upper_side_petal_lobe	2.22667	1.81556	1.81889	1.58667	1.62556	2.00778	2.75667	3.69111	3.60778	3.28889	2.63667	2.27	2.02	2.13111	2.14889	2.20444	2.40111	3.07667	2.98889	3.20222	6.67111	15.1467	26.5978	37.6211	40.6022	42.7144	43.9822	44.9756	45.5867	45.9267	46.4256	46.6033	47.4433	47.5267	48.4289	49.2944	48.6822	49.4878	50.8567	52.4889	52.8522
McY	C	centre_petal_lobe	2.70778	2.25778	2.29333	1.77444	1.91667	2.58	3.52556	4.54111	4.46111	3.90778	2.94667	2.57778	2.19778	2.18	2.22889	2.17667	2.35333	3.06333	2.94778	3.15	6.82	16.2278	28.1289	38.8778	41.2289	43.1578	44.4056	45.61	46.1356	46.7233	47.08	47.4344	48.3722	48.6533	49.7289	50.5289	50.4756	51.5967	53.22	54.52	55.1444
McY	C	lower_side_petal_lobe	2.42556	2.04667	1.99111	1.42444	1.70889	2.20889	3.13	4.19778	4.31222	3.79	2.81222	2.42444	2.10111	2.05444	2.11556	2.12556	2.27778	2.95222	2.83	3.01111	6.41444	15.35	27.4989	38.7711	41.35	43.5567	44.8978	45.8278	46.37	46.9256	47.27	47.4478	48.2244	48.4322	49.3733	50.0033	49.6011	50.3344	51.86	53.36	53.7889
McY	C	throat	2.86333	2.86667	2.93222	2.61111	2.70778	2.70444	2.54111	2.72222	2.79444	3.20778	3.53333	3.82556	4.05556	4.33444	4.53	4.70333	4.79444	5.06444	5.16111	5.16333	6.3	8.92778	12.8456	17.3356	18.6256	19.7767	20.6289	21.4633	22.2756	23.3533	24.5422	25.9533	28.0567	29.6622	31.9367	33.3944	33.5356	34.2011	35.4889	37.0333	37.6178
McY	C	upper_side_petal_lobe	2.63111	2.31111	2.23889	1.81111	2.02	2.43111	3.29111	4.31889	4.25333	3.79778	2.89444	2.60556	2.24778	2.34	2.37444	2.41222	2.68333	3.43556	3.31889	3.67778	7.68222	16.6811	27.9978	38.3767	40.4556	42.4356	43.6589	44.5467	45.08	45.5378	45.8211	45.9567	46.8033	46.81	47.8456	48.3933	48.0056	48.8522	50.1944	51.5144	52.1567
McY	D	centre_petal_lobe	2.647	2.261	2.023	1.737	1.834	2.372	3.311	4.263	4.216	3.52	2.564	2.252	1.818	1.867	1.873	1.793	1.977	2.629	2.397	2.576	6.134	15.07	26.578	36.775	39.821	41.828	43.264	44.373	45.05	45.729	46.247	46.644	47.292	47.659	48.593	49.441	49.389	50.548	51.679	53.135	53.531
McY	D	lower_side_petal_lobe	2.24778	1.86222	1.74778	1.50222	1.55111	1.93	2.68222	3.62556	3.63222	3.03667	2.15222	1.93	1.58889	1.66222	1.65444	1.6	1.72889	2.30333	2.16667	2.32778	5.30444	13.17	24.3033	34.4033	37.5011	39.5222	40.8367	41.6067	42.1867	42.8578	43.25	43.3689	43.94	44.1067	45.0278	45.6189	45.5011	46.1333	47.3956	48.56	49.2433
McY	D	throat	1.57333	1.57556	1.66778	1.46667	1.49222	1.43778	1.36	1.5	1.40333	1.55556	1.52889	1.59444	1.70667	1.86889	1.98333	2.04889	2.03333	2.18333	2.21222	2.25778	2.91222	4.50333	7.12	10.0211	11.2278	12.3244	12.9967	13.52	14.3778	15.2944	16.8111	18.1422	20.9656	23.6722	26.9811	29.5767	31.1556	32.2156	33.6833	35.7911	36.76
McY	D	upper_side_petal_lobe	2.82889	2.42556	2.38222	2.01778	2.09889	2.66778	3.50889	4.53778	4.44222	3.87111	2.95889	2.56222	2.24	2.30889	2.33444	2.26333	2.46	3.19556	2.98	3.19222	6.7	15.2444	26.6422	36.8456	39.9767	41.9622	43.3489	44.2489	44.9156	45.4478	45.9722	46.3122	46.8867	47.1389	48.0778	48.5278	48.78	49.18	50.4878	51.9944	52.6444
McY	E	centre_petal_lobe	2.60222	2.20889	2.18556	1.71778	1.81444	2.45111	3.2	4.12111	4.01444	3.34778	2.49556	2.16333	1.88	1.91889	1.91222	1.87111	1.93889	2.48778	2.30111	2.50111	5.46556	13.7978	25.7767	35.8356	39.69	41.6167	43.11	44.0856	44.7889	45.3089	46.04	46.2467	46.8956	47.4022	48.4578	49.1178	49.5611	50.3244	51.6044	52.64	54.0133
McY	E	lower_side_petal_lobe	2.66	2.13556	2.19667	1.95333	1.79556	2.47222	3.32889	4.31111	4.05556	3.35778	2.40889	2.06778	1.75111	1.87778	1.78778	1.84667	1.90444	2.52667	2.33778	2.49111	5.52556	13.9789	26.5378	37.3589	41.6144	43.6911	45.2022	46.2022	46.9011	47.4678	48.1711	48.4644	48.9356	49.4422	50.4678	51.0289	51.4344	52.07	52.9744	54.48	55.7467
McY	E	throat	2.20444	2.08667	2.35222	2.12	1.97333	1.92333	1.78333	1.91667	1.90222	1.91	2.00667	2.06333	2.14333	2.32333	2.34111	2.42778	2.38556	2.49889	2.47556	2.54	3.17889	4.77	7.65333	10.5111	11.6456	12.77	13.32	14.0544	15.19	16.5556	18.8489	21.0789	24.45	27.7733	31.19	33.8478	35.3044	35.9878	37.2	40.09	41.4967
McY	E	upper_side_petal_lobe	2.69333	2.27333	2.32889	1.93222	2.03667	2.66556	3.58111	4.49889	4.34667	3.60778	2.71333	2.31	1.94333	2.04444	2.02889	2.03556	2.18778	2.91889	2.72	3.00222	6.58111	15.2178	26.9556	36.9222	40.5656	42.4078	43.7556	44.6744	45.4089	45.9378	46.5044	46.7344	47.1711	47.6211	48.39	48.8544	49.0478	49.4444	50.2767	52.0811	53.1811
McR	A	centre_petal_lobe	0.744444	0.63	0.835556	0.673333	0.643333	0.662222	0.562222	0.75	0.725556	1.08778	1.33333	1.35	1.08444	1.01333	1.02556	0.891111	0.932222	1.02889	1.03667	0.886667	1.04222	1.34778	1.72778	1.89222	2.04556	2.40778	3.46444	5.93778	10.2578	16.6556	23.4967	29.4622	34.8667	38.6033	41.3322	42.7889	43.5967	44.0956	45.0256	46.7033	47.6667
McR	A	lower_side_petal_lobe	0.713333	0.524444	0.797778	0.568889	0.567778	0.57	0.448889	0.622222	0.672222	1.02889	1.15111	1.08111	0.891111	0.858889	0.836667	0.766667	0.795556	0.914444	0.898889	0.804444	0.965556	1.31222	1.74444	1.95111	2.11444	2.53444	3.64667	6.17222	10.4967	16.5833	22.9878	28.5278	33.3578	36.9144	39.7522	41.4133	42.4144	43.2111	44.6422	46.4744	47.9789
McR	A	throat	2.32667	2.03667	2.22333	1.97	2.05333	1.93667	1.88667	2.09	2.00333	2.30333	2.54	2.35	2.26	2.20667	2.08333	2.05	2.08333	2.12667	2.05333	1.98	2.05333	2.18667	2.23333	2.24333	2.30667	2.46667	3.07333	4.40333	6.7	10.6	15.2233	19.9	24.3433	27.8467	30.6467	31.95	32.5267	32.33	32.6967	36.2733	38.1933
McR	A	upper_side_petal_lobe	0.68	0.59	0.955556	0.574444	0.658889	0.61	0.466667	0.67	0.646667	0.963333	1.14667	1.13222	0.936667	0.857778	0.878889	0.768889	0.822222	0.935556	0.972222	0.838889	1.05	1.46222	1.93222	2.12222	2.26778	2.62444	3.58556	5.76556	9.55333	15.1256	21.0756	26.3889	31.37	35.0911	37.8722	39.5456	40.7322	41.5533	42.7344	44.8144	46.25
McR	B	centre_petal_lobe	0.72	0.6	0.868889	0.638889	0.801111	0.725556	0.514444	0.616667	0.52	0.933333	1.23889	1.49222	1.27333	1.24667	1.30556	1.17111	1.25222	1.44444	1.41333	1.28111	1.83556	2.69222	3.59444	3.91556	4.01444	4.37889	5.44778	7.72667	11.5311	17.0367	22.9967	28.1378	32.6567	35.9022	38.4	39.9889	40.5189	40.7822	42.1422	44.3811	45.9456
McR	B	lower_side_petal_lobe	0.632222	0.575556	0.791111	0.523333	0.633333	0.66	0.425556	0.541111	0.441111	0.764444	0.978889	0.967778	0.766667	0.781111	0.774444	0.681111	0.743333	0.873333	0.891111	0.738889	0.985556	1.36111	1.85111	2.03778	2.14778	2.49444	3.47	5.83222	10.0711	16.3733	23.0589	28.6022	33.5089	36.6633	39.0989	40.6589	41.4878	42.0633	43.55	45.0311	46.3967
McR	B	throat	NA	NA	NA	NA	NA	NA	NA	NA	NA	NA	NA	NA	NA	NA	NA	NA	NA	NA	NA	NA	NA	NA	NA	NA	NA	NA	NA	NA	NA	NA	NA	NA	NA	NA	NA	NA	NA	NA	NA	NA	NA
McR	B	upper_side_petal_lobe	0.67	0.585556	0.802222	0.5	0.716667	0.672222	0.518889	0.591111	0.476667	0.914444	1.23	1.26	1.01222	0.977778	1.02556	0.85	0.951111	1.09222	1.11889	0.996667	1.31111	1.84667	2.40444	2.62333	2.66778	3.03444	3.98556	6.21222	10.1689	15.8644	22.25	27.6656	32.4067	35.6844	38.3033	39.6122	40.6289	41.0056	42.3933	44.2178	45.8556
McR	C	centre_petal_lobe	0.63	0.738889	0.796667	0.822222	0.9	0.516667	0.538889	0.636667	0.777778	0.911111	1.00667	0.886667	0.903333	0.782222	0.814444	0.785556	0.773333	0.957778	0.714444	0.675556	0.762222	0.944444	1.14444	1.36667	1.46556	1.78556	2.56667	4.21667	7.93556	13.5411	20.0622	25.9622	31.3511	35.2889	38.3644	40.0556	41.0011	42.5867	43.3733	45.5689	45.9778
McR	C	lower_side_petal_lobe	0.508889	0.633333	0.588889	0.795556	0.808889	0.555556	0.386667	0.627778	0.708889	0.781111	0.887778	0.86	0.857778	0.784444	0.774444	0.768889	0.756667	0.915556	0.693333	0.678889	0.766667	1.06889	1.40556	1.71111	1.85333	2.25	3.26444	5.41222	9.84333	16.37	23.3267	29.2933	34.3611	37.7	40.3211	41.6433	42.7311	44.1522	45.0722	47.2033	47.9144
McR	C	throat	NA	NA	NA	NA	NA	NA	NA	NA	NA	NA	NA	NA	NA	NA	NA	NA	NA	NA	NA	NA	NA	NA	NA	NA	NA	NA	NA	NA	NA	NA	NA	NA	NA	NA	NA	NA	NA	NA	NA	NA	NA
McR	C	upper_side_petal_lobe	0.498889	0.735556	0.752222	0.855556	0.981111	0.545556	0.516667	0.644444	0.715556	0.828889	1.07222	0.968889	1.01111	0.923333	0.918889	0.89	0.921111	1.08556	0.842222	0.804444	0.896667	1.18444	1.51	1.77111	1.86556	2.20111	3.04667	4.72778	8.56778	14.17	20.5867	26.5156	31.8133	35.46	38.1811	39.8756	40.4889	41.9011	42.7544	45.1567	45.6767
McR	D	centre_petal_lobe	0.642222	0.568889	0.688889	0.658889	0.627778	0.736667	0.393333	0.671111	0.924444	0.86	1.08667	1.15222	1.15444	1.24667	1.23889	1.22778	1.24	1.35	1.32778	1.24889	1.32222	1.57444	1.80889	1.90556	1.97778	2.33667	3.02889	4.95444	8.73556	14.6256	21.2678	27.3433	32.7922	36.63	39.8122	41.7667	42.2889	43.4089	44.4456	46.5444	47.1689
McR	D	lower_side_petal_lobe	0.745	0.593	0.747	0.64	0.576	0.681	0.409	0.678	0.964	0.92	1.147	1.098	1.065	0.974	0.95	0.911	0.89	0.987	1.043	0.924	1.015	1.364	1.729	1.921	2.016	2.436	3.294	5.457	9.6	15.723	22.584	28.645	34.057	37.96	41.132	42.974	43.888	44.883	45.802	47.851	48.772
McR	D	throat	2.33667	2.10778	2.16333	2.23222	2.03333	2.16333	1.85444	2.22333	2.34667	2.31778	2.50111	2.42556	2.48667	2.49333	2.40333	2.35556	2.35222	2.45889	2.49778	2.37667	2.71	3.41444	4.22778	4.75333	5.01444	5.33333	5.89889	7.06778	9.01889	12.18	16.2333	20.4389	24.7511	28.4844	31.7044	33.7878	34.2656	34.0589	34.4933	38.8167	40.4956
McR	D	upper_side_petal_lobe	0.7325	0.515833	0.678333	0.6575	0.656667	0.6125	0.378333	0.595833	0.758333	0.814167	0.9275	0.8225	0.793333	0.726667	0.669167	0.650833	0.648333	0.7525	0.710833	0.643333	0.7125	1.00167	1.30583	1.46333	1.57667	1.88167	2.65	4.53917	8.195	13.9125	20.28	26.3808	31.6808	35.8625	39.0033	41.0317	41.9733	43.01	44.0208	46.2025	47.5175
McR	E	centre_petal_lobe	0.506667	0.562222	0.71	0.76	0.873333	0.498889	0.422222	0.621111	0.752222	0.926667	1.04667	1.06444	1.06333	1.02889	1.09111	1.09111	1.10222	1.35444	1.08222	1.01667	1.2	1.61111	1.98889	2.29111	2.46667	2.85444	3.95222	6.09222	10.5122	16.4956	23.06	29.0089	33.9222	37.6833	40.2833	41.9233	42.7922	44.0744	45.0867	47.1611	48.3133
McR	E	lower_side_petal_lobe	0.666667	0.756667	0.778889	0.707778	0.925556	0.607778	0.512222	0.652222	0.826667	0.988889	1.14333	1.06889	1.04	0.942222	0.921111	0.913333	0.894444	1.13333	0.863333	0.845556	0.954444	1.32333	1.69444	2.03556	2.19333	2.63778	3.69222	5.92	10.4211	16.5844	23.2	28.7811	33.4789	36.7489	39.3056	40.7611	41.6144	43.0289	44.1133	46.05	46.8544
McR	E	throat	NA	NA	NA	NA	NA	NA	NA	NA	NA	NA	NA	NA	NA	NA	NA	NA	NA	NA	NA	NA	NA	NA	NA	NA	NA	NA	NA	NA	NA	NA	NA	NA	NA	NA	NA	NA	NA	NA	NA	NA	NA
McR	E	upper_side_petal_lobe	0.686667	0.675556	0.747778	0.811111	0.886667	0.501111	0.483333	0.743333	0.686667	0.873333	1.06556	0.998889	0.958889	0.864444	0.851111	0.861111	0.844444	1.05667	0.845556	0.816667	1.00667	1.44667	1.90333	2.24778	2.28778	2.65111	3.55333	5.37333	9.17111	14.7589	21.0222	26.9422	32.0811	36.0233	38.87	40.7167	41.7189	43.3	44.0889	46.2911	47.7111
MvY	A	centre_petal_lobe	1.21333	0.836667	0.794167	0.629167	0.823333	0.704167	0.6475	1.13333	1.5725	2.43	2.99417	3.56917	3.41083	3.64917	3.7775	3.69167	3.99083	4.7975	4.42667	4.64583	7.75083	14.0333	21.1333	26.2992	27.5917	29.1575	31.2233	33.5508	36.0217	37.9775	39.5875	40.6025	41.7617	42.5225	43.5417	44.4392	44.7983	45.5092	46.09	47.7525	48.6308
MvY	A	lower_side_petal_lobe	1.17	0.758333	0.820833	0.745	0.814167	0.73	0.621667	1.0675	1.3875	2.03333	2.435	2.84917	2.65333	2.78417	2.85917	2.78917	3.07667	3.78667	3.48583	3.71917	6.7525	13.3867	21.0467	26.6342	28.2042	29.8	31.9725	34.2692	36.8417	38.96	40.4575	41.6675	42.765	43.6133	44.9917	45.4617	45.8925	46.365	47.0267	49.0808	49.8817
MvY	A	throat	2.35917	2.02667	2.03917	1.84167	1.98167	1.96333	1.995	2.62583	3.02583	3.50583	3.6675	3.89583	3.66167	3.7275	3.8	3.74417	3.86917	4.40333	4.04	4.26583	7.00667	13.7717	22.0525	28.4775	30.5717	32.3808	34.17	35.6917	37.2533	38.5625	39.485	40.0283	40.6167	41.005	41.7317	41.475	40.7325	39.1808	38.885	44.1992	46.2325
MvY	A	upper_side_petal_lobe	1.2375	0.791667	0.733333	0.706667	0.8175	0.643333	0.563333	1.145	1.65	2.44083	3.05667	3.54583	3.38083	3.5075	3.585	3.475	3.70833	4.515	4.1125	4.3725	7.56333	14.1317	21.6425	27.0283	28.365	30.11	32.3383	34.8758	37.6242	39.7542	41.455	42.4825	43.7075	44.4442	45.6375	46.2267	46.3717	47.0275	47.605	49.7567	50.09
MvY	B	centre_petal_lobe	1.43444	1.19667	1.12444	1.42222	1.29222	1.16667	1.22556	2.09	3.09667	4.39556	5.61	6.61444	6.28222	6.50778	6.72778	6.34222	6.91	8	7.34778	7.75	12.6044	21.4778	30.27	37.5011	37.9422	40.1733	42.1033	44.6967	46.96	48.9711	50.3433	51.4544	51.7544	52.2867	53.5089	53.1633	53.4311	53.5989	54.0467	55.2811	55.1078
MvY	B	lower_side_petal_lobe	1.29222	1.22111	1.00667	1.35667	1.26333	1.01333	1.14111	1.91	2.70667	3.76556	4.62778	5.25556	4.85	4.94778	5.12667	4.72111	5.25444	6.22778	5.62222	5.97333	10.75	19.8933	29.3589	36.9622	37.6811	39.7844	41.82	44.4911	46.5789	48.7067	50.1956	51.3511	51.6322	52.39	53.4711	53.22	53.5033	53.6122	53.9644	55.19	55.4322
MvY	B	throat	1.68111	1.59	1.43556	1.92	1.79444	1.55333	1.67556	2.14889	2.52778	2.65778	2.92222	3.09111	2.75	2.78556	2.89333	2.72333	2.85222	3.38889	3.06444	3.38	6.54667	14.0622	22.9356	30.5233	31.7467	34.0078	35.8567	37.7911	39.7533	41.2344	42.3144	42.6589	42.6844	42.8833	43.57	42.2378	40.9333	38.8433	38.2844	44.2344	46.3467
MvY	B	upper_side_petal_lobe	1.26222	1.16556	1.04556	1.34889	1.29222	1.09778	1.12111	1.83889	2.79111	4.18556	5.57667	6.60889	6.28556	6.49	6.62556	6.31667	6.78778	7.77444	7.20222	7.61889	11.9889	20.1633	28.6311	35.6878	36.1956	38.3356	40.4956	43.3744	45.9722	48.3011	49.9378	50.9311	51.2411	51.8089	53.0722	52.6544	52.8589	52.7278	53.1311	54.2744	54.4722
MvY	C	centre_petal_lobe	1.09667	0.802222	1.16222	0.88	1.06667	0.677778	0.955556	1.52778	2.43111	4.10778	5.28778	6.22778	6.13444	6.39667	6.40667	6.34444	6.69556	7.76556	7.18111	7.59333	12.0822	20.2567	28.3844	34.7733	35.7789	37.5022	39.7689	42.9556	45.7733	48.1678	50.2133	50.9433	51.9222	52.6378	53.1756	53.8378	53.2522	53.3678	53.5878	55.4433	56.2
MvY	C	lower_side_petal_lobe	1.04333	0.775556	1.15556	0.822222	0.888889	0.6	0.771111	1.34444	2.07	3.74778	4.95222	5.88	5.80778	6.02667	6.11	6.03778	6.42111	7.52111	6.93667	7.31667	11.6656	19.6056	27.4822	33.79	34.5433	36.5667	38.9711	42.2144	45.3589	48.0289	50.2867	50.9433	52.2878	52.8722	53.6044	54.2511	53.9011	54.0611	54.4678	56.5511	57.3344
MvY	C	throat	1.74333	1.63333	2.05111	1.83222	1.78333	1.50444	1.82333	2.27333	2.87444	3.66333	3.85333	3.85778	3.61333	3.64222	3.59444	3.51778	3.69889	4.33556	3.92444	4.28667	8.2	16.5778	25.6322	32.8556	34.2522	36.1056	37.9522	40.1167	41.9478	43.5878	45.0889	45.1389	45.95	46.4044	46.71	46.5556	45.3344	44.0811	43.7278	48.3044	50.5644
MvY	C	upper_side_petal_lobe	1.056	0.809	1.233	0.815	0.887	0.624	0.804	1.298	2.151	4.1	5.84	7.182	7.321	7.607	7.694	7.662	7.955	9.068	8.473	8.842	12.814	20.02	27.614	33.805	34.85	36.577	39.073	42.58	45.831	48.682	51.096	51.94	53.027	53.795	54.625	55.248	54.766	54.712	55.126	57.123	57.944
MvY	D	centre_petal_lobe	1.47556	0.856667	1.13667	1.14556	0.976667	1.11111	1.08444	1.55111	2.45	3.34333	4.09	4.55333	4.32778	4.52333	4.44333	4.32333	4.61556	5.40333	4.95667	5.23889	9.07	16.6778	25.2311	32.1089	33.7111	36.0156	38.27	41.0456	43.7133	45.8711	47.57	48.0478	49.1033	49.5156	50.5722	50.4567	50.0344	50.0878	50.14	52.1622	52.6678
MvY	D	lower_side_petal_lobe	1.36778	0.897778	0.978889	0.961111	0.822222	0.86	0.961111	1.30889	2.32778	3.47333	4.38556	4.82333	4.69	4.80111	4.76667	4.62111	5.07889	5.84222	5.39889	5.70778	9.97222	18.0867	26.7656	33.6489	35.1611	37.33	39.8789	42.94	45.9956	48.5556	50.5756	51.3611	52.4456	53.2144	54.3678	54.4533	54.4178	54.2356	54.8156	56.4856	57.4533
MvY	D	throat	2.23667	1.93889	1.95333	2.05667	1.96222	2.13444	2.22222	2.62	3.06556	3.44444	3.69778	3.75111	3.50889	3.56778	3.56667	3.46333	3.59333	4.07556	3.76444	4.06222	7.26111	14.5022	22.9444	30.0333	31.6911	34.0078	35.6622	37.6078	39.27	40.7433	41.7933	41.8833	42.24	42.6022	43.1767	42.1922	40.5967	38.8011	38.1511	43.32	45.8
MvY	D	upper_side_petal_lobe	1.546	1.031	1.055	1.132	1.078	1.1	1.251	1.763	3.095	4.729	6.154	6.979	6.811	6.966	6.974	6.784	7.211	8.21	7.685	8.034	12.258	19.781	27.855	34.273	35.346	37.556	39.783	42.939	45.879	48.531	50.519	51.306	52.329	52.972	54.053	54.129	54.081	53.878	54.008	56.163	57.157
MvY	E	centre_petal_lobe	1.14222	0.952222	1.33444	1.18556	1.11667	0.81	1.16222	1.78	2.66667	4.21333	4.87222	5.38556	5.14778	5.28222	5.38	5.27444	5.67667	6.68	6.09667	6.56	11.0756	19.0644	26.92	33.2344	34.2111	35.7278	37.8389	40.3044	42.4922	44.4644	46.0756	46.5933	47.4511	48.0544	48.6989	49.2667	49.05	49.0144	49.6044	51.0289	51.85
MvY	E	lower_side_petal_lobe	1.32556	1.03556	1.38111	1.21444	1.21556	0.851111	1.22222	1.95556	2.91444	4.44778	5.46222	6.13222	5.89667	6.09444	6.12444	5.96556	6.48444	7.46333	6.89667	7.28444	11.8578	20.1678	28.6344	35.4322	36.6022	38.1089	40.3833	43.2511	45.6622	47.7856	49.6422	50.4622	51.1644	52.1567	52.8067	53.3611	53.0278	53.2978	53.9022	55.6933	56.49
MvY	E	throat	2.48889	2.28667	2.67222	2.41	2.50333	2.23889	2.46667	3.07	3.46667	4.23889	4.31333	4.33222	4.01444	4.05556	4.04333	4.04444	4.12111	4.68778	4.33556	4.70889	8.31444	15.9711	24.39	31.45	32.8667	34.4867	36.1778	38.0778	39.5578	40.9589	42.1678	42.2511	42.62	42.8844	43.04	42.61	41.4544	39.6333	39.4189	43.5333	45.82
MvY	E	upper_side_petal_lobe	1.25889	0.912222	1.39889	1.06556	1.2	0.83	1.11333	1.78	2.66222	4.4	5.59556	6.48667	6.36889	6.54556	6.60667	6.48333	6.87556	7.91667	7.31778	7.72333	11.8022	19.1278	26.8089	33.1811	34.1044	35.9244	38.2533	41.4544	44.2356	46.8733	48.8956	49.8222	50.7578	51.4711	52.0967	52.5811	52.4233	52.5567	53.29	54.7767	55.4433
MvR	A	centre_petal_lobe	0.985556	0.914444	0.784444	1.07333	1.03889	0.71	0.588889	0.82	1.05667	1.46333	1.88333	2.03	1.48778	1.32222	1.34222	1.09889	1.15778	1.39444	1.21444	0.981111	1.18667	1.42333	1.47333	1.52889	1.57778	2.04111	2.91111	5.29333	10.2622	18.2111	27.4678	35.9033	42.17	46.5056	49.9767	51.0011	51.8856	52.4911	53.4989	54.76	54.9389
MvR	A	lower_side_petal_lobe	1.07	0.94	0.827778	1.25111	1.05889	0.866667	0.713333	0.912222	1.11778	1.53889	2.09889	2.13556	1.60889	1.44111	1.45111	1.19556	1.23333	1.49889	1.28111	1.08556	1.35889	1.73778	1.85667	1.99778	2.04778	2.59778	3.55778	6.00111	10.9233	18.5544	27.2911	35.2378	41.1833	45.18	48.3267	48.9633	49.6378	50.2722	50.8967	52.4067	52.5156
MvR	A	throat	1.74444	1.61444	1.49889	1.84333	1.75889	1.46889	1.43222	1.88889	2.23222	2.47333	2.79889	2.85778	2.41333	2.33667	2.41	2.17222	2.15889	2.52333	2.28778	2.33111	3.03222	4.27222	5.23556	6.05444	6.03667	6.94111	7.93222	9.90222	13.3744	18.37	24.7544	30.6767	35.4611	39.1078	41.9322	42.3211	42.4722	41.8856	42.0722	45.7311	46.7056
MvR	A	upper_side_petal_lobe	1.14111	1.03667	0.894444	1.27333	1.11556	0.8	0.71	1.06444	1.39111	2.18222	2.85778	3.06333	2.41	2.19	2.16444	1.79222	1.88111	2.26778	1.95111	1.68333	2.07	2.54333	2.65111	2.72	2.71222	3.27889	4.48778	7.29444	12.9089	21.2478	30.7056	39.0311	45.1422	49.3878	52.8522	53.9378	54.7822	55.3733	56.39	57.5467	58.0089
MvR	B	centre_petal_lobe	0.945556	0.997778	0.758889	1.11556	1.01	0.83	0.635556	0.89	1.03667	1.28556	1.64111	1.74444	1.25444	1.13556	1.19222	0.953333	0.994444	1.21667	1.04889	0.867778	1.08333	1.33222	1.35222	1.43667	1.47556	1.91444	2.72889	4.89444	9.66444	17.2911	26.2356	34.8989	41.41	46.33	49.9656	50.9944	52.3944	53.1678	54.4956	55.2111	55.6189
MvR	B	lower_side_petal_lobe	1.03222	1.00333	0.842222	1.22	1.03222	0.762222	0.68	0.931111	1.24778	1.63333	1.90778	1.99333	1.44	1.31444	1.33444	1.11	1.13	1.37111	1.21444	0.967778	1.20222	1.48333	1.55556	1.67222	1.75222	2.23778	3.13333	5.45778	10.1189	17.5389	26.2633	34.44	40.6911	45.0178	48.4022	49.4189	50.4422	51.0967	52.2922	52.8711	53.0578
MvR	B	throat	1.91444	1.77	1.76111	1.94222	1.88667	1.60556	1.61556	2.13889	2.31	2.49667	2.69889	2.79444	2.35222	2.27222	2.38111	2.18556	2.16889	2.50111	2.30667	2.32667	3.00333	4.14222	5.05444	5.78889	5.67444	6.43	7.22778	8.88667	11.9733	16.5233	22.5267	28.2367	32.9922	36.5222	39.35	40.1244	40.2922	40.1733	40.57	42.6378	43.7389
MvR	B	upper_side_petal_lobe	1.13889	1.06556	0.768889	1.23556	1.16667	0.705556	0.61	0.998889	1.30889	1.85667	2.38778	2.46222	1.87667	1.69889	1.67889	1.36556	1.42667	1.68	1.44556	1.21111	1.44	1.73222	1.77556	1.86667	1.89778	2.39111	3.40556	5.80444	10.7611	18.34	27.2156	35.6733	41.9889	46.5289	50.14	51.2778	52.3089	53.0744	54.2378	55.0133	55.1378
MvR	C	centre_petal_lobe	1.03333	0.964444	0.963333	0.647778	0.782222	0.793333	0.621111	0.726667	0.624444	1.01	1.18	1.36222	1.21889	1.15111	1.10778	1.08667	1.08778	1.20444	1.17556	0.936667	1.02556	1.17889	1.11556	1.15556	1.16556	1.45	1.96111	3.54	7.25	14.2211	23.6111	33.1722	41.6889	46.8711	50.82	52.9956	53.0533	53.5389	55.2267	57.71	58.3756
MvR	C	lower_side_petal_lobe	1.006	0.863	1.1	0.651	0.784	0.674	0.583	0.712	0.637	1.152	1.349	1.594	1.418	1.278	1.264	1.197	1.226	1.327	1.296	1.004	1.093	1.22	1.142	1.153	1.169	1.433	2.004	3.85	7.995	15.55	25.05	34.014	41.845	46.304	49.669	51.472	51.598	52.002	53.311	55.657	56.125
MvR	C	throat	1.87222	1.79444	1.80556	1.54667	1.58778	1.55	1.55	1.72222	1.88778	2.42889	2.49778	2.70556	2.60889	2.59	2.57444	2.65333	2.54667	2.84444	2.86222	2.82	3.49667	4.55333	5.23444	5.90111	5.51333	6.12889	6.72778	8.32889	11.4656	16.5811	23.7844	30.6378	37.2433	40.92	43.9067	45.1311	44.3489	43.0689	43.9056	49.0733	51.0978
MvR	C	upper_side_petal_lobe	1.35778	1.23444	1.33556	1.04444	1.16556	1.14667	1.03556	1.08	1.2	1.89222	2.23111	2.43556	2.27778	2.17556	2.09222	1.97111	1.96556	2.14	2.02778	1.74889	1.94111	2.11778	2.01222	2.07444	1.99333	2.37667	3.03778	4.99	8.87444	15.4522	23.4822	31.0656	37.4533	41.2222	44.2144	45.7144	45.4489	45.4067	46.5422	49.2611	50.2478
MvR	D	centre_petal_lobe	1.01667	0.933333	1.00444	0.778889	0.875556	0.775556	0.774444	0.703333	0.698889	1.16	1.31778	1.44111	1.29444	1.18333	1.18667	1.13889	1.14444	1.22444	1.21333	0.944444	1.00778	1.11778	1.05	1.06333	1.08444	1.35889	1.87444	3.39	6.95222	13.49	22.0122	30.8478	38.8989	44.0678	48.0133	49.9689	50.2733	50.9344	52.5244	54.7922	55.3789
MvR	D	lower_side_petal_lobe	0.916667	0.916667	1.01556	0.628889	0.803333	0.722222	0.63	0.698889	0.701111	1.27222	1.50889	1.73556	1.54222	1.45889	1.45333	1.35889	1.38222	1.49667	1.47889	1.17222	1.26444	1.42222	1.32889	1.36556	1.35444	1.67	2.26	4.18556	8.42333	15.7056	24.6933	33.3122	40.5911	44.8544	48.39	50.2933	50.3489	51.0056	52.7756	54.8267	55.5622
MvR	D	throat	1.37556	1.26889	1.33111	0.922222	1.08556	1.05222	1.10556	1.21444	1.28222	1.86333	1.93333	1.99111	1.84	1.76667	1.73111	1.72111	1.64222	1.79889	1.76556	1.69556	2.05111	2.66	2.98556	3.38556	3.33	3.90222	4.68	6.57667	10.0956	15.7356	23.0389	29.9	36.0056	39.5422	42.4044	43.6711	42.6233	41.7511	42.6744	47.44	49.1333
MvR	D	upper_side_petal_lobe	1.23222	1.12222	1.06111	0.902222	0.957778	0.951111	0.852222	0.957778	1.09444	1.85	2.13778	2.33222	2.04889	1.89111	1.82	1.72333	1.76778	1.93	1.84889	1.54111	1.79333	2.05778	1.98889	2.05556	2.01333	2.46222	3.27222	5.55	10.1778	17.6856	26.5411	34.9311	41.7189	45.6022	48.8944	50.6356	50.1956	50.2644	51.69	54.4267	55.4278
MvR	E	centre_petal_lobe	0.926667	0.806667	0.923333	0.54	0.758889	0.642222	0.657778	0.658889	0.6	0.94	1.10667	1.32556	1.18667	1.10222	1.08	1.03	1.04	1.03889	1.06111	0.81	0.843333	0.947778	0.853333	0.872222	0.884444	1.12333	1.55222	2.89	6.05778	12.1089	20.2956	28.92	36.71	41.8533	45.73	47.7467	48.0044	48.3667	50.06	52.1067	53.0633
MvR	E	lower_side_petal_lobe	0.861111	0.786667	0.885556	0.595556	0.738889	0.603333	0.627778	0.647778	0.594444	1.11333	1.21111	1.43444	1.29111	1.19778	1.15444	1.10778	1.06889	1.14444	1.11778	0.845556	0.871111	0.97	0.848889	0.857778	0.863333	1.1	1.57333	3.05889	6.62111	13.4656	22.3333	31.3333	38.9967	43.7767	47.5978	49.5478	49.7067	50.1289	51.9011	54.2767	54.9244
MvR	E	throat	1.46778	1.44778	1.48	1.15444	1.28556	1.20333	1.19778	1.29889	1.37444	1.99889	2.23111	2.45556	2.28778	2.21444	2.21111	2.15667	2.18333	2.37333	2.28333	2.13333	2.61778	3.37222	3.64889	3.98333	3.78667	4.23111	5.00111	6.86778	10.5678	16.5267	23.8044	30.53	36.34	39.7922	42.4578	43.5356	42.9078	42.0067	43.1933	47.3889	49.5811
MvR	E	upper_side_petal_lobe	0.943333	0.9	0.99	0.641111	0.956667	0.845556	0.734444	0.806667	0.906667	1.55222	1.84778	2.06556	1.82	1.60222	1.57556	1.42778	1.44556	1.58889	1.54	1.23333	1.39778	1.55222	1.45556	1.47333	1.42333	1.74	2.36333	4.22556	8.35889	15.3667	23.9278	31.8678	38.66	42.7533	45.8456	47.5756	47.4244	47.6989	49.1411	51.85	52.9622

[truncated: 11 more sheets: Figure S4, Figure S5, Figure S6, Figure S7, Figure S8, Figure S9, Figure S10, Figure S11, Figure S12, Figure S13, Figure S14]
